# Supplementary material for: Transcriptomic and Proteomic Responses of Sweetpotato Whitefly, Bemisia tabaci, to Thiamethoxam
Source: PLoS One. 2013 May 9;8(5):e61820. doi: 10.1371/journal.pone.0061820 (PMC3650016; doi:10.1371/journal.pone.0061820)
Supplement: Dataset S1 — Peptide spectra in B. tabaci proteome. (XLSX) [file pone.0061820.s001.xlsx]

## Sheet: Sheet1
Dataset S1: Peptide spectra in B. tabaci proteome
%Cov is the coverage of the protein by all peptides dientified for that protein
Annotation the description of the proteins identified
Sequence peptide sequence
peptide score the score of peptide identified
Modifications the ways of modificaitons of the peptides identified
Accession	%Cov	Annotation	Sequence	peptide score	Modifications
2::2.0_insect_isotig00578_2|18-539 gene=isogroup00133	58.2	length=1983 numContigs=3	SLQDIIAILGMDELSEEDK	37.93	"Oxidation (M)"
2::2.0_insect_isotig00578_2|18-539 gene=isogroup00133	58.2	length=1983 numContigs=3	LVLEVAQHLGESTVR	36	"Oxidation (M)"
2::2.0_insect_isotig00578_2|18-539 gene=isogroup00133	58.2	length=1983 numContigs=3	GEYDHLPEVAFYMVGPIEEVVQK	31.96	"Oxidation (M)"
2::2.0_insect_isotig00578_2|18-539 gene=isogroup00133	58.2	length=1983 numContigs=3	IGLFGGAGVGK	36.91	"Oxidation (M)"
2::2.0_insect_isotig00578_2|18-539 gene=isogroup00133	58.2	length=1983 numContigs=3	VALTGLTVAEYFR	41.32	"Oxidation (M)"
2::2.0_insect_isotig00578_2|18-539 gene=isogroup00133	58.2	length=1983 numContigs=3	VALTGLTVAEYFR	64.35	"Oxidation (M)"
2::2.0_insect_isotig00578_2|18-539 gene=isogroup00133	58.2	length=1983 numContigs=3	AIAELGIYPAVDPLDSTSR	51.46	"Oxidation (M)"
2::2.0_insect_isotig00578_2|18-539 gene=isogroup00133	58.2	length=1983 numContigs=3	AIAELGIYPAVDPLDSTSR	39.46	"Oxidation (M)"
2::2.0_insect_isotig00578_2|18-539 gene=isogroup00133	58.2	length=1983 numContigs=3	FTQAGSEVSALLGR	60.84	"Oxidation (M)"
2::2.0_insect_isotig00578_2|18-539 gene=isogroup00133	58.2	length=1983 numContigs=3	IINVIGEPIDER	39.03	"Oxidation (M)"
2::2.0_insect_isotig00578_2|18-539 gene=isogroup00133	58.2	length=1983 numContigs=3	IMDPNIIGAEHYNVAR	63.09	"Oxidation (M)"
2::2.0_insect_isotig00578_2|18-539 gene=isogroup00133	58.2	length=1983 numContigs=3	VALVYGQMNEPPGAR	63.33	"Oxidation (M)"
2::2.0_insect_isotig00578_2|18-539 gene=isogroup00133	58.2	length=1983 numContigs=3	LVLEVAQHLGESTVR	33.37	"Oxidation (M)"
2::2.0_insect_isotig00578_2|18-539 gene=isogroup00133	58.2	length=1983 numContigs=3	TVLIMELINNIAK	38.1	"Oxidation (M)"
2::2.0_insect_isotig00578_2|18-539 gene=isogroup00133	58.2	length=1983 numContigs=3	FTQAGSEVSALLGR	63.48	"Oxidation (M)"
2::2.0_insect_isotig00578_2|18-539 gene=isogroup00133	58.2	length=1983 numContigs=3	TVLIMELINNIAK	36.67	"Oxidation (M)"
2::2.0_insect_isotig00578_2|18-539 gene=isogroup00133	58.2	length=1983 numContigs=3	VALTGLTVAEYFR	59.08	"Oxidation (M)"
2::2.0_insect_isotig00578_2|18-539 gene=isogroup00133	58.2	length=1983 numContigs=3	IINVIGEPIDER	46.91	"Oxidation (M)"
2::2.0_insect_isotig00578_2|18-539 gene=isogroup00133	58.2	length=1983 numContigs=3	FTQAGSEVSALLGR	70.48	"Oxidation (M)"
2::2.0_insect_isotig00578_2|18-539 gene=isogroup00133	58.2	length=1983 numContigs=3	LVLEVAQHLGESTVR	50.67	"Oxidation (M)"
2::2.0_insect_isotig00578_2|18-539 gene=isogroup00133	58.2	length=1983 numContigs=3	TIAMDGTEGLVR	42.07	"Oxidation (M)"
2::2.0_insect_isotig00578_2|18-539 gene=isogroup00133	58.2	length=1983 numContigs=3	VAPIHAEAPEFVEMSVEQEILVTGIK	37.99	"Oxidation (M)"
2::2.0_insect_isotig00578_2|18-539 gene=isogroup00133	58.2	length=1983 numContigs=3	IGLFGGAGVGK	36.37	"Oxidation (M)"
2::2.0_insect_isotig00578_2|18-539 gene=isogroup00133	58.2	length=1983 numContigs=3	LVLEVAQHLGESTVR	52.73	"Oxidation (M)"
2::2.0_insect_isotig00578_2|18-539 gene=isogroup00133	58.2	length=1983 numContigs=3	FTQAGSEVSALLGR	54.26	"Oxidation (M)"
2::2.0_insect_isotig00578_2|18-539 gene=isogroup00133	58.2	length=1983 numContigs=3	VALTGLTVAEYFR	43.19	"Oxidation (M)"
2::2.0_insect_isotig00578_2|18-539 gene=isogroup00133	58.2	length=1983 numContigs=3	IINVIGEPIDER	50.05	"Oxidation (M)"
2::2.0_insect_isotig00578_2|18-539 gene=isogroup00133	58.2	length=1983 numContigs=3	IINVIGEPIDER	53.41	"Oxidation (M)"
2::2.0_insect_isotig00578_2|18-539 gene=isogroup00133	58.2	length=1983 numContigs=3	VALTGLTVAEYFR	33.04	"Oxidation (M)"
2::2.0_insect_isotig00578_2|18-539 gene=isogroup00133	58.2	length=1983 numContigs=3	VAPIHAEAPEFVEMSVEQEILVTGIK	40.86	"Oxidation (M)"
2::2.0_insect_isotig00578_2|18-539 gene=isogroup00133	58.2	length=1983 numContigs=3	IPSAVGYQPTLATDMGTMQER	34.9	"Oxidation (M)"
2::2.0_insect_isotig00578_2|18-539 gene=isogroup00133	58.2	length=1983 numContigs=3	VVDLLAPYAK	34.03	"Oxidation (M)"
2::2.0_insect_isotig00578_2|18-539 gene=isogroup00133	58.2	length=1983 numContigs=3	TIAMDGTEGLVR	43.17	"Oxidation (M)"
2::2.0_insect_isotig00578_2|18-539 gene=isogroup00133	58.2	length=1983 numContigs=3	IINVIGEPIDER	53.31	"Oxidation (M)"
2::2.0_insect_isotig00578_2|18-539 gene=isogroup00133	58.2	length=1983 numContigs=3	AIAELGIYPAVDPLDSTSR	49.57	"Oxidation (M)"
2::2.0_insect_isotig00578_2|18-539 gene=isogroup00133	58.2	length=1983 numContigs=3	DQEGQDVLLFIDNIFR	47.18	"Oxidation (M)"
2::2.0_insect_isotig00578_2|18-539 gene=isogroup00133	58.2	length=1983 numContigs=3	FTQAGSEVSALLGR	34.39	"Oxidation (M)"
2::2.0_insect_isotig00578_2|18-539 gene=isogroup00133	58.2	length=1983 numContigs=3	IINVIGEPIDER	49.47	"Oxidation (M)"
2::2.0_insect_isotig00578_2|18-539 gene=isogroup00133	58.2	length=1983 numContigs=3	FLSQPFQVAEVFTGHPGK	31.51	"Oxidation (M)"
2::2.0_insect_isotig00578_2|18-539 gene=isogroup00133	58.2	length=1983 numContigs=3	VALTGLTVAEYFR	49.75	"Oxidation (M)"
2::2.0_insect_isotig00578_2|18-539 gene=isogroup00133	58.2	length=1983 numContigs=3	VALVYGQMNEPPGAR	46.17	"Oxidation (M)"
2::2.0_insect_isotig00578_2|18-539 gene=isogroup00133	58.2	length=1983 numContigs=3	FTQAGSEVSALLGR	53.65	"Oxidation (M)"
2::2.0_insect_isotig00578_2|18-539 gene=isogroup00133	58.2	length=1983 numContigs=3	VVDLLAPYAK	38.69	"Oxidation (M)"
2::2.0_insect_isotig00578_2|18-539 gene=isogroup00133	58.2	length=1983 numContigs=3	AIAELGIYPAVDPLDSTSR	60.79	"Oxidation (M)"
2::2.0_insect_isotig00578_2|18-539 gene=isogroup00133	58.2	length=1983 numContigs=3	VALTGLTVAEYFR	47.69	"Oxidation (M)"
2::2.0_insect_isotig00578_2|18-539 gene=isogroup00133	58.2	length=1983 numContigs=3	VALTGLTVAEYFR	33.1	"Oxidation (M)"
2::2.0_insect_isotig00578_2|18-539 gene=isogroup00133	58.2	length=1983 numContigs=3	IGLFGGAGVGK	40.1	"Oxidation (M)"
2::2.0_insect_isotig00578_2|18-539 gene=isogroup00133	58.2	length=1983 numContigs=3	VALVYGQMNEPPGAR	64.56	"Oxidation (M)"
2::2.0_insect_isotig00578_2|18-539 gene=isogroup00133	58.2	length=1983 numContigs=3	FLSQPFQVAEVFTGHPGK	59.37	"Oxidation (M)"
2::2.0_insect_isotig00578_2|18-539 gene=isogroup00133	58.2	length=1983 numContigs=3	VALTGLTVAEYFR	58.12	"Oxidation (M)"
2::2.0_insect_isotig00578_2|18-539 gene=isogroup00133	58.2	length=1983 numContigs=3	IGLFGGAGVGK	39.13	"Oxidation (M)"
2::2.0_insect_isotig00578_2|18-539 gene=isogroup00133	58.2	length=1983 numContigs=3	IINVIGEPIDER	49.34	"Oxidation (M)"
2::2.0_insect_isotig00578_2|18-539 gene=isogroup00133	58.2	length=1983 numContigs=3	VALTGLTVAEYFR	56.35	"Oxidation (M)"
2::2.0_insect_isotig00578_2|18-539 gene=isogroup00133	58.2	length=1983 numContigs=3	TVLIMELINNIAK	34.29	"Oxidation (M)"
2::2.0_insect_isotig00578_2|18-539 gene=isogroup00133	58.2	length=1983 numContigs=3	LVPLEETVK	33.28	"Oxidation (M)"
2::2.0_insect_isotig00578_2|18-539 gene=isogroup00133	58.2	length=1983 numContigs=3	LVLEVAQHLGESTVR	36.51	"Oxidation (M)"
2::2.0_insect_isotig00578_2|18-539 gene=isogroup00133	58.2	length=1983 numContigs=3	AIAELGIYPAVDPLDSTSR	35.43	"Oxidation (M)"
2::2.0_insect_isotig00578_2|18-539 gene=isogroup00133	58.2	length=1983 numContigs=3	AIAELGIYPAVDPLDSTSR	34.32	"Oxidation (M)"
2::2.0_insect_isotig00578_2|18-539 gene=isogroup00133	58.2	length=1983 numContigs=3	IINVIGEPIDER	47.36	"Oxidation (M)"
2::2.0_insect_isotig00578_2|18-539 gene=isogroup00133	58.2	length=1983 numContigs=3	TVLIMELINNIAK	33.94	"Oxidation (M)"
2::2.0_insect_isotig00578_2|18-539 gene=isogroup00133	58.2	length=1983 numContigs=3	LVLEVAQHLGESTVR	35.96	"Oxidation (M)"
2::2.0_insect_isotig00578_2|18-539 gene=isogroup00133	58.2	length=1983 numContigs=3	FTQAGSEVSALLGR	74.4	"Oxidation (M)"
2::2.0_insect_isotig00578_2|18-539 gene=isogroup00133	58.2	length=1983 numContigs=3	VVDLLAPYAK	42.39	"Oxidation (M)"
2::2.0_insect_isotig00578_2|18-539 gene=isogroup00133	58.2	length=1983 numContigs=3	FTQAGSEVSALLGR	58.24	"Oxidation (M)"
2::2.0_insect_isotig00578_2|18-539 gene=isogroup00133	58.2	length=1983 numContigs=3	VALVYGQMNEPPGAR	54.97	"Oxidation (M)"
2::2.0_insect_isotig00578_2|18-539 gene=isogroup00133	58.2	length=1983 numContigs=3	VALTGLTVAEYFR	35.85	"Oxidation (M)"
2::2.0_insect_isotig00578_2|18-539 gene=isogroup00133	58.2	length=1983 numContigs=3	IGLFGGAGVGK	41.46	"Oxidation (M)"
2::2.0_insect_isotig00578_2|18-539 gene=isogroup00133	58.2	length=1983 numContigs=3	IMDPNIIGAEHYNVAR	53.21	"Oxidation (M)"
2::2.0_insect_isotig00578_2|18-539 gene=isogroup00133	58.2	length=1983 numContigs=3	AIAELGIYPAVDPLDSTSR	53.5	"Oxidation (M)"
2::2.0_insect_isotig00578_2|18-539 gene=isogroup00133	58.2	length=1983 numContigs=3	TIAMDGTEGLVR	36.09	"Oxidation (M)"
2::2.0_insect_isotig00578_2|18-539 gene=isogroup00133	58.2	length=1983 numContigs=3	VVDLLAPYAK	38.24	"Oxidation (M)"
2::2.0_insect_isotig00578_2|18-539 gene=isogroup00133	58.2	length=1983 numContigs=3	TVLIMELINNIAK	41.85	"Oxidation (M)"
2::2.0_insect_isotig00578_2|18-539 gene=isogroup00133	58.2	length=1983 numContigs=3	VALTGLTVAEYFR	61.47	"Oxidation (M)"
2::2.0_insect_isotig00578_2|18-539 gene=isogroup00133	58.2	length=1983 numContigs=3	IGLFGGAGVGK	34.2	"Oxidation (M)"
2::2.0_insect_isotig00578_2|18-539 gene=isogroup00133	58.2	length=1983 numContigs=3	VALTGLTVAEYFR	35.45	"iTRAQ8plex (Y)"
2::2.0_insect_isotig00578_2|18-539 gene=isogroup00133	58.2	length=1983 numContigs=3	SLQDIIAILGMDELSEEDK	35.44	"Oxidation (M)"
2::2.0_insect_isotig00578_2|18-539 gene=isogroup00133	58.2	length=1983 numContigs=3	GQEVADTGYPIR	53.34	"Oxidation (M)"
2::2.0_insect_isotig00578_2|18-539 gene=isogroup00133	58.2	length=1983 numContigs=3	FTQAGSEVSALLGR	58.55	"Oxidation (M)"
2::2.0_insect_isotig00578_2|18-539 gene=isogroup00133	58.2	length=1983 numContigs=3	VALTGLTVAEYFR	34.33	"iTRAQ8plex (Y)"
2::2.0_insect_isotig00578_2|18-539 gene=isogroup00133	58.2	length=1983 numContigs=3	TVLIMELINNIAK	32.6	"Oxidation (M)"
2::2.0_insect_isotig00578_2|18-539 gene=isogroup00133	58.2	length=1983 numContigs=3	TVLIMELINNIAK	36.54	"Oxidation (M)"
2::2.0_insect_isotig00578_2|18-539 gene=isogroup00133	58.2	length=1983 numContigs=3	VALTGLTVAEYFR	63.04	"Oxidation (M)"
2::2.0_insect_isotig00578_2|18-539 gene=isogroup00133	58.2	length=1983 numContigs=3	IINVIGEPIDER	49.9	"Oxidation (M)"
2::2.0_insect_isotig00578_2|18-539 gene=isogroup00133	58.2	length=1983 numContigs=3	LVLEVAQHLGESTVR	43.84	"Oxidation (M)"
2::2.0_insect_isotig00578_2|18-539 gene=isogroup00133	58.2	length=1983 numContigs=3	VALTGLTVAEYFR	52.64	"Oxidation (M)"
2::2.0_insect_isotig00578_2|18-539 gene=isogroup00133	58.2	length=1983 numContigs=3	FTQAGSEVSALLGR	69.62	"Oxidation (M)"
2::2.0_insect_isotig00578_2|18-539 gene=isogroup00133	58.2	length=1983 numContigs=3	VVDLLAPYAK	38.95	"Oxidation (M)"
2::2.0_insect_isotig00578_2|18-539 gene=isogroup00133	58.2	length=1983 numContigs=3	IGLFGGAGVGK	41.29	"Oxidation (M)"
2::2.0_insect_isotig00578_2|18-539 gene=isogroup00133	58.2	length=1983 numContigs=3	TIAMDGTEGLVR	52.62	"Oxidation (M)"
2::2.0_insect_isotig00578_2|18-539 gene=isogroup00133	58.2	length=1983 numContigs=3	LVLEVAQHLGESTVR	50.35	"Oxidation (M)"
2::2.0_insect_isotig00578_2|18-539 gene=isogroup00133	58.2	length=1983 numContigs=3	SLQDIIAILGMDELSEEDK	44.33	"Oxidation (M)"
2::2.0_insect_isotig00578_2|18-539 gene=isogroup00133	58.2	length=1983 numContigs=3	IPVGAETLGR	36.31	"Oxidation (M)"
2::2.0_insect_isotig00578_2|18-539 gene=isogroup00133	58.2	length=1983 numContigs=3	FTQAGSEVSALLGR	72.87	"Oxidation (M)"
2::2.0_insect_isotig00578_2|18-539 gene=isogroup00133	58.2	length=1983 numContigs=3	FTQAGSEVSALLGR	50.18	"Oxidation (M)"
2::2.0_insect_isotig00578_2|18-539 gene=isogroup00133	58.2	length=1983 numContigs=3	SLQDIIAILGMDELSEEDK	40.15	"Oxidation (M)"
2::2.0_insect_isotig00578_2|18-539 gene=isogroup00133	58.2	length=1983 numContigs=3	FTQAGSEVSALLGR	33.68	"Oxidation (M)"
2::2.0_insect_isotig00578_2|18-539 gene=isogroup00133	58.2	length=1983 numContigs=3	VALTGLTVAEYFR	37.66	"Oxidation (M)"
2::2.0_insect_isotig00578_2|18-539 gene=isogroup00133	58.2	length=1983 numContigs=3	VVDLLAPYAK	35.83	"Oxidation (M)"
2::2.0_insect_isotig00578_2|18-539 gene=isogroup00133	58.2	length=1983 numContigs=3	VALTGLTVAEYFR	45.38	"Oxidation (M)"
2::2.0_insect_isotig00578_2|18-539 gene=isogroup00133	58.2	length=1983 numContigs=3	TVLIMELINNIAK	52.19	"Oxidation (M)"
2::2.0_insect_isotig00578_2|18-539 gene=isogroup00133	58.2	length=1983 numContigs=3	IGLFGGAGVGK	44.5	"Oxidation (M)"
2::2.0_insect_isotig00578_2|18-539 gene=isogroup00133	58.2	length=1983 numContigs=3	IINVIGEPIDER	49.79	"Oxidation (M)"
2::2.0_insect_isotig00578_2|18-539 gene=isogroup00133	58.2	length=1983 numContigs=3	FTQAGSEVSALLGR	57.37	"Oxidation (M)"
2::2.0_insect_isotig00578_2|18-539 gene=isogroup00133	58.2	length=1983 numContigs=3	LVLEVAQHLGESTVR	36.02	"Oxidation (M)"
2::2.0_insect_isotig00578_2|18-539 gene=isogroup00133	58.2	length=1983 numContigs=3	VAPIHAEAPEFVEMSVEQEILVTGIK	45.04	"Oxidation (M)"
2::2.0_insect_isotig00578_2|18-539 gene=isogroup00133	58.2	length=1983 numContigs=3	FLSQPFQVAEVFTGHPGK	70.41	"Oxidation (M)"
2::2.0_insect_isotig00578_2|18-539 gene=isogroup00133	58.2	length=1983 numContigs=3	IGLFGGAGVGK	35.79	"Oxidation (M)"
2::2.0_insect_isotig00578_2|18-539 gene=isogroup00133	58.2	length=1983 numContigs=3	FTQAGSEVSALLGR	74.21	"Oxidation (M)"
2::2.0_insect_isotig00578_2|18-539 gene=isogroup00133	58.2	length=1983 numContigs=3	IINVIGEPIDER	53.35	"Oxidation (M)"
2::2.0_insect_isotig00578_2|18-539 gene=isogroup00133	58.2	length=1983 numContigs=3	VALTGLTVAEYFR	61.79	"Oxidation (M)"
2::2.0_insect_isotig00578_2|18-539 gene=isogroup00133	58.2	length=1983 numContigs=3	SLQDIIAILGMDELSEEDK	39.92	"Oxidation (M)"
2::2.0_insect_isotig00578_2|18-539 gene=isogroup00133	58.2	length=1983 numContigs=3	FTQAGSEVSALLGR	58.32	"Oxidation (M)"
2::2.0_insect_isotig00578_2|18-539 gene=isogroup00133	58.2	length=1983 numContigs=3	TIAMDGTEGLVR	54.55	"Oxidation (M)"
2::2.0_insect_isotig00578_2|18-539 gene=isogroup00133	58.2	length=1983 numContigs=3	IINVIGEPIDER	58.22	"Oxidation (M)"
2::2.0_insect_isotig00578_2|18-539 gene=isogroup00133	58.2	length=1983 numContigs=3	FLSQPFQVAEVFTGHPGK	37.43	"Oxidation (M)"
2::2.0_insect_isotig00578_2|18-539 gene=isogroup00133	58.2	length=1983 numContigs=3	VVDLLAPYAK	44.23	"Oxidation (M)"
2::2.0_insect_isotig00578_2|18-539 gene=isogroup00133	58.2	length=1983 numContigs=3	VALTGLTVAEYFR	52.11	"Oxidation (M)"
2::2.0_insect_isotig00578_2|18-539 gene=isogroup00133	58.2	length=1983 numContigs=3	IINVIGEPIDER	47.14	"Oxidation (M)"
2::2.0_insect_isotig00578_2|18-539 gene=isogroup00133	58.2	length=1983 numContigs=3	FTQAGSEVSALLGR	50.62	"Oxidation (M)"
2::2.0_insect_isotig00578_2|18-539 gene=isogroup00133	58.2	length=1983 numContigs=3	VAPIHAEAPEFVEMSVEQEILVTGIK	51.23	"Oxidation (M)"
2::2.0_insect_isotig00578_2|18-539 gene=isogroup00133	58.2	length=1983 numContigs=3	VVDLLAPYAK	32.79	"Oxidation (M)"
2::2.0_insect_isotig00578_2|18-539 gene=isogroup00133	58.2	length=1983 numContigs=3	VALTGLTVAEYFR	61.42	"Oxidation (M)"
2::2.0_insect_isotig00578_2|18-539 gene=isogroup00133	58.2	length=1983 numContigs=3	VAPIHAEAPEFVEMSVEQEILVTGIK	30.5	"Oxidation (M)"
2::2.0_insect_isotig00578_2|18-539 gene=isogroup00133	58.2	length=1983 numContigs=3	FLSQPFQVAEVFTGHPGK	57.2	"Oxidation (M)"
2::2.0_insect_isotig00578_2|18-539 gene=isogroup00133	58.2	length=1983 numContigs=3	VALTGLTVAEYFR	33.3	"Oxidation (M)"
2::2.0_insect_isotig00578_2|18-539 gene=isogroup00133	58.2	length=1983 numContigs=3	LVLEVAQHLGESTVR	37.73	"Oxidation (M)"
2::2.0_insect_isotig00578_2|18-539 gene=isogroup00133	58.2	length=1983 numContigs=3	TVLIMELINNIAK	34.43	"Oxidation (M)"
2::2.0_insect_isotig00578_2|18-539 gene=isogroup00133	58.2	length=1983 numContigs=3	FLSQPFQVAEVFTGHPGK	58.55	"Oxidation (M)"
2::2.0_insect_isotig00578_2|18-539 gene=isogroup00133	58.2	length=1983 numContigs=3	VVDLLAPYAK	34.51	"Oxidation (M)"
2::2.0_insect_isotig00578_2|18-539 gene=isogroup00133	58.2	length=1983 numContigs=3	FTQAGSEVSALLGR	74.94	"Oxidation (M)"
2::2.0_insect_isotig00578_2|18-539 gene=isogroup00133	58.2	length=1983 numContigs=3	FTQAGSEVSALLGR	73.54	"Oxidation (M)"
2::2.0_insect_isotig00578_2|18-539 gene=isogroup00133	58.2	length=1983 numContigs=3	AIAELGIYPAVDPLDSTSR	31.46	"iTRAQ8plex (Y)"
2::2.0_insect_isotig00578_2|18-539 gene=isogroup00133	58.2	length=1983 numContigs=3	IGLFGGAGVGK	43.13	"iTRAQ8plex (Y)"
2::2.0_insect_isotig00578_2|18-539 gene=isogroup00133	58.2	length=1983 numContigs=3	LVLEVAQHLGESTVR	40.79	"iTRAQ8plex (Y)"
2::2.0_insect_isotig00578_2|18-539 gene=isogroup00133	58.2	length=1983 numContigs=3	IMDPNIIGAEHYNVAR	35.69	"iTRAQ8plex (Y)"
2::2.0_insect_isotig00578_2|18-539 gene=isogroup00133	58.2	length=1983 numContigs=3	TVLIMELINNIAK	43.24	"Oxidation (M)"
2::2.0_insect_isotig00578_2|18-539 gene=isogroup00133	58.2	length=1983 numContigs=3	IINVIGEPIDER	37.29	"Oxidation (M)"
2::2.0_insect_isotig00578_2|18-539 gene=isogroup00133	58.2	length=1983 numContigs=3	GQEVADTGYPIR	55.5	"Oxidation (M)"
2::2.0_insect_isotig00578_2|18-539 gene=isogroup00133	58.2	length=1983 numContigs=3	VALTGLTVAEYFR	58.07	"Oxidation (M)"
2::2.0_insect_isotig00578_2|18-539 gene=isogroup00133	58.2	length=1983 numContigs=3	FTQAGSEVSALLGR	61.14	"Oxidation (M)"
2::2.0_insect_isotig00578_2|18-539 gene=isogroup00133	58.2	length=1983 numContigs=3	VALTGLTVAEYFR	49.58	"Oxidation (M)"
2::2.0_insect_isotig00578_2|18-539 gene=isogroup00133	58.2	length=1983 numContigs=3	AIAELGIYPAVDPLDSTSR	52.69	"Oxidation (M)"
2::2.0_insect_isotig00578_2|18-539 gene=isogroup00133	58.2	length=1983 numContigs=3	VALTGLTVAEYFR	66.51	"Oxidation (M)"
2::2.0_insect_isotig00578_2|18-539 gene=isogroup00133	58.2	length=1983 numContigs=3	IPSAVGYQPTLATDMGTMQER	52.73	"Oxidation (M)"
2::2.0_insect_isotig00578_2|18-539 gene=isogroup00133	58.2	length=1983 numContigs=3	LVLEVAQHLGESTVR	51.31	"Oxidation (M)"
2::2.0_insect_isotig00578_2|18-539 gene=isogroup00133	58.2	length=1983 numContigs=3	TVLIMELINNIAK	43.5	"Oxidation (M)"
2::2.0_insect_isotig00578_2|18-539 gene=isogroup00133	58.2	length=1983 numContigs=3	FLSQPFQVAEVFTGHPGK	36.85	"Oxidation (M)"
2::2.0_insect_isotig00578_2|18-539 gene=isogroup00133	58.2	length=1983 numContigs=3	VALTGLTVAEYFR	42.97	"Oxidation (M)"
2::2.0_insect_isotig00578_2|18-539 gene=isogroup00133	58.2	length=1983 numContigs=3	IINVIGEPIDER	45.45	"Oxidation (M)"
2::2.0_insect_isotig00578_2|18-539 gene=isogroup00133	58.2	length=1983 numContigs=3	VVDLLAPYAK	30.61	"Oxidation (M)"
2::2.0_insect_isotig00578_2|18-539 gene=isogroup00133	58.2	length=1983 numContigs=3	VVDLLAPYAK	34.35	"Oxidation (M)"
2::2.0_insect_isotig00578_2|18-539 gene=isogroup00133	58.2	length=1983 numContigs=3	GQEVADTGYPIR	56.34	"Oxidation (M)"
2::2.0_insect_isotig00578_2|18-539 gene=isogroup00133	58.2	length=1983 numContigs=3	TVLIMELINNIAK	42.41	"Oxidation (M)"
2::2.0_insect_isotig00578_2|18-539 gene=isogroup00133	58.2	length=1983 numContigs=3	IGLFGGAGVGK	41.64	"Oxidation (M)"
2::2.0_insect_isotig00578_2|18-539 gene=isogroup00133	58.2	length=1983 numContigs=3	SLQDIIAILGMDELSEEDK	43.09	"Oxidation (M)"
2::2.0_insect_isotig00578_2|18-539 gene=isogroup00133	58.2	length=1983 numContigs=3	AIAELGIYPAVDPLDSTSR	50.19	"Oxidation (M)"
2::2.0_insect_isotig00578_2|18-539 gene=isogroup00133	58.2	length=1983 numContigs=3	TIAMDGTEGLVR	43.58	"Oxidation (M)"
2::2.0_insect_isotig00578_2|18-539 gene=isogroup00133	58.2	length=1983 numContigs=3	IGLFGGAGVGK	43.52	"Oxidation (M)"
2::2.0_insect_isotig00578_2|18-539 gene=isogroup00133	58.2	length=1983 numContigs=3	LVLEVAQHLGESTVR	52.94	"Oxidation (M)"
2::2.0_insect_isotig00578_2|18-539 gene=isogroup00133	58.2	length=1983 numContigs=3	VALTGLTVAEYFR	52.61	"Oxidation (M)"
2::2.0_insect_isotig00578_2|18-539 gene=isogroup00133	58.2	length=1983 numContigs=3	SLQDIIAILGMDELSEEDK	34.89	"Oxidation (M)"
2::2.0_insect_isotig00578_2|18-539 gene=isogroup00133	58.2	length=1983 numContigs=3	VALTGLTVAEYFR	62.83	"Oxidation (M)"
2::2.0_insect_isotig00578_2|18-539 gene=isogroup00133	58.2	length=1983 numContigs=3	TIAMDGTEGLVR	38.81	"Oxidation (M)"
2::2.0_insect_isotig00578_2|18-539 gene=isogroup00133	58.2	length=1983 numContigs=3	IGLFGGAGVGK	34.48	"Oxidation (M)"
2::2.0_insect_isotig00578_2|18-539 gene=isogroup00133	58.2	length=1983 numContigs=3	SLQDIIAILGMDELSEEDK	50.63	"Oxidation (M)"
2::2.0_insect_isotig00578_2|18-539 gene=isogroup00133	58.2	length=1983 numContigs=3	VALTGLTVAEYFR	33.78	"iTRAQ8plex (Y)"
2::2.0_insect_isotig00578_2|18-539 gene=isogroup00133	58.2	length=1983 numContigs=3	VALTGLTVAEYFR	52.09	"iTRAQ8plex (Y)"
2::2.0_insect_isotig00578_2|18-539 gene=isogroup00133	58.2	length=1983 numContigs=3	IMDPNIIGAEHYNVAR	69.68	"iTRAQ8plex (Y)"
2::2.0_insect_isotig00578_2|18-539 gene=isogroup00133	58.2	length=1983 numContigs=3	IGLFGGAGVGK	49.31	"iTRAQ8plex (Y)"
2::2.0_insect_isotig00872_1|15-569 gene=isogroup00268	36.8	length=1983 numContigs=2	TALAIDTIINQK	32.08	"iTRAQ8plex (Y)"
2::2.0_insect_isotig00872_1|15-569 gene=isogroup00268	36.8	length=1983 numContigs=2	VVDALGNPIDGK	36.26	"iTRAQ8plex (Y)"
2::2.0_insect_isotig00872_1|15-569 gene=isogroup00268	36.8	length=1983 numContigs=2	AVDSLVPIGR	34.9	"iTRAQ8plex (Y)"
2::2.0_insect_isotig00872_1|15-569 gene=isogroup00268	36.8	length=1983 numContigs=2	HALIIFDDLSK	32.96	"iTRAQ8plex (Y)"
2::2.0_insect_isotig00872_1|15-569 gene=isogroup00268	36.8	length=1983 numContigs=2	SVVTNFLAGFNA	59.56	"iTRAQ8plex (Y)"
2::2.0_insect_isotig00872_1|15-569 gene=isogroup00268	36.8	length=1983 numContigs=2	AVDSLVPIGR	41.47	"iTRAQ8plex (Y)"
2::2.0_insect_isotig00872_1|15-569 gene=isogroup00268	36.8	length=1983 numContigs=2	HALIIFDDLSK	38.29	"iTRAQ8plex (Y)"
2::2.0_insect_isotig00872_1|15-569 gene=isogroup00268	36.8	length=1983 numContigs=2	AAEISSILEER	54.1	"iTRAQ8plex (Y)"
2::2.0_insect_isotig00872_1|15-569 gene=isogroup00268	36.8	length=1983 numContigs=2	GMALNLEPDNVGVVVFGNDK	40.72	"iTRAQ8plex (Y)"
2::2.0_insect_isotig00872_1|15-569 gene=isogroup00268	36.8	length=1983 numContigs=2	TALAIDTIINQK	36.95	"iTRAQ8plex (Y)"
2::2.0_insect_isotig00872_1|15-569 gene=isogroup00268	36.8	length=1983 numContigs=2	HALIIFDDLSK	55.06	"iTRAQ8plex (Y)"
2::2.0_insect_isotig00872_1|15-569 gene=isogroup00268	36.8	length=1983 numContigs=2	SVVTNFLAGFNA	57.95	"iTRAQ8plex (Y)"
2::2.0_insect_isotig00872_1|15-569 gene=isogroup00268	36.8	length=1983 numContigs=2	VVDALGNPIDGK	45.69	"iTRAQ8plex (Y)"
2::2.0_insect_isotig00872_1|15-569 gene=isogroup00268	36.8	length=1983 numContigs=2	TALAIDTIINQK	35.24	"iTRAQ8plex (Y)"
2::2.0_insect_isotig00872_1|15-569 gene=isogroup00268	36.8	length=1983 numContigs=2	TGAIVDVPVGDDILGR	80.17	"iTRAQ8plex (Y)"
2::2.0_insect_isotig00872_1|15-569 gene=isogroup00268	36.8	length=1983 numContigs=2	HALIIFDDLSK	46.15	"iTRAQ8plex (Y)"
2::2.0_insect_isotig00872_1|15-569 gene=isogroup00268	36.8	length=1983 numContigs=2	HALIIFDDLSK	49.63	"iTRAQ8plex (Y)"
2::2.0_insect_isotig00872_1|15-569 gene=isogroup00268	36.8	length=1983 numContigs=2	ALLETIAK	35.02	"iTRAQ8plex (Y)"
2::2.0_insect_isotig00872_1|15-569 gene=isogroup00268	36.8	length=1983 numContigs=2	AAEISSILEER	53.33	"iTRAQ8plex (Y)"
2::2.0_insect_isotig00872_1|15-569 gene=isogroup00268	36.8	length=1983 numContigs=2	TGAIVDVPVGDDILGR	47.83	"iTRAQ8plex (Y)"
2::2.0_insect_isotig00872_1|15-569 gene=isogroup00268	36.8	length=1983 numContigs=2	LYCIYVAVGQK	42.68	"iTRAQ8plex (Y)"
2::2.0_insect_isotig00872_1|15-569 gene=isogroup00268	36.8	length=1983 numContigs=2	TGAIVDVPVGDDILGR	70.29	"iTRAQ8plex (Y)"
2::2.0_insect_isotig00872_1|15-569 gene=isogroup00268	36.8	length=1983 numContigs=2	AAEISSILEER	59.77	"iTRAQ8plex (Y)"
2::2.0_insect_isotig00872_1|15-569 gene=isogroup00268	36.8	length=1983 numContigs=2	EVAAFAQFGSDLDAATQQLLNR	63.28	"iTRAQ8plex (Y)"
2::2.0_insect_isotig00872_1|15-569 gene=isogroup00268	36.8	length=1983 numContigs=2	TGAIVDVPVGDDILGR	96.65	"iTRAQ8plex (Y)"
2::2.0_insect_isotig00872_1|15-569 gene=isogroup00268	36.8	length=1983 numContigs=2	AAEISSILEER	54.24	"iTRAQ8plex (Y)"
2::2.0_insect_isotig00872_1|15-569 gene=isogroup00268	36.8	length=1983 numContigs=2	VVDALGNPIDGK	55.34	"iTRAQ8plex (Y)"
2::2.0_insect_isotig00872_1|15-569 gene=isogroup00268	36.8	length=1983 numContigs=2	SVVTNFLAGFNA	73.28	"iTRAQ8plex (Y)"
2::2.0_insect_isotig00872_1|15-569 gene=isogroup00268	36.8	length=1983 numContigs=2	SVVTNFLAGFNA	33.48	"iTRAQ8plex (Y)"
2::2.0_insect_isotig00872_1|15-569 gene=isogroup00268	36.8	length=1983 numContigs=2	AAEISSILEER	43.22	"iTRAQ8plex (Y)"
2::2.0_insect_isotig00872_1|15-569 gene=isogroup00268	36.8	length=1983 numContigs=2	VLSIGDGIAR	38.33	"iTRAQ8plex (Y)"
2::2.0_insect_isotig00872_1|15-569 gene=isogroup00268	36.8	length=1983 numContigs=2	HALIIFDDLSK	33.25	"iTRAQ8plex (Y)"
2::2.0_insect_isotig00872_1|15-569 gene=isogroup00268	36.8	length=1983 numContigs=2	AVDSLVPIGR	33.6	"iTRAQ8plex (Y)"
2::2.0_insect_isotig00872_1|15-569 gene=isogroup00268	36.8	length=1983 numContigs=2	AAEISSILEER	56	"iTRAQ8plex (Y)"
2::2.0_insect_isotig00872_1|15-569 gene=isogroup00268	36.8	length=1983 numContigs=2	SVVTNFLAGFNA	56.75	"iTRAQ8plex (Y)"
2::2.0_insect_isotig00872_1|15-569 gene=isogroup00268	36.8	length=1983 numContigs=2	HALIIFDDLSK	32.33	"iTRAQ8plex (Y)"
2::2.0_insect_isotig00872_1|15-569 gene=isogroup00268	36.8	length=1983 numContigs=2	AVDSLVPIGR	35.08	"iTRAQ8plex (Y)"
2::2.0_insect_isotig00872_1|15-569 gene=isogroup00268	36.8	length=1983 numContigs=2	HALIIFDDLSK	43.9	"iTRAQ8plex (Y)"
2::2.0_insect_isotig00872_1|15-569 gene=isogroup00268	36.8	length=1983 numContigs=2	TALAIDTIINQK	39.92	"iTRAQ8plex (Y)"
2::2.0_insect_isotig00872_1|15-569 gene=isogroup00268	36.8	length=1983 numContigs=2	VVDALGNPIDGK	60.72	"iTRAQ8plex (Y)"
2::2.0_insect_isotig00872_1|15-569 gene=isogroup00268	36.8	length=1983 numContigs=2	QGQYVPMAIEDQVAVIYCGVR	46.29	"iTRAQ8plex (Y)"
2::2.0_insect_isotig00872_1|15-569 gene=isogroup00268	36.8	length=1983 numContigs=2	SVVTNFLAGFNA	74.08	"iTRAQ8plex (Y)"
2::2.0_insect_isotig00872_1|15-569 gene=isogroup00268	36.8	length=1983 numContigs=2	VLSIGDGIAR	41.96	"iTRAQ8plex (Y)"
2::2.0_insect_isotig00872_1|15-569 gene=isogroup00268	36.8	length=1983 numContigs=2	AAEISSILEER	55.55	"iTRAQ8plex (Y)"
2::2.0_insect_isotig00872_1|15-569 gene=isogroup00268	36.8	length=1983 numContigs=2	HALIIFDDLSK	49.28	"iTRAQ8plex (Y)"
2::2.0_insect_isotig00872_1|15-569 gene=isogroup00268	36.8	length=1983 numContigs=2	SVVTNFLAGFNA	54.94	"iTRAQ8plex (Y)"
2::2.0_insect_isotig00872_1|15-569 gene=isogroup00268	36.8	length=1983 numContigs=2	QGQYVPMAIEDQVAVIYCGVR	55.02	"iTRAQ8plex (Y)"
2::2.0_insect_isotig00872_1|15-569 gene=isogroup00268	36.8	length=1983 numContigs=2	GMALNLEPDNVGVVVFGNDK	56.07	"iTRAQ8plex (Y)"
2::2.0_insect_isotig00872_1|15-569 gene=isogroup00268	36.8	length=1983 numContigs=2	TGAIVDVPVGDDILGR	36.48	"iTRAQ8plex (Y)"
2::2.0_insect_isotig00872_1|15-569 gene=isogroup00268	36.8	length=1983 numContigs=2	GMALNLEPDNVGVVVFGNDK	54.04	"iTRAQ8plex (Y)"
2::2.0_insect_isotig00872_1|15-569 gene=isogroup00268	36.8	length=1983 numContigs=2	HALIIFDDLSK	50.17	"iTRAQ8plex (Y)"
2::2.0_insect_isotig00872_1|15-569 gene=isogroup00268	36.8	length=1983 numContigs=2	HALIIFDDLSK	46.12	"iTRAQ8plex (Y)"
2::2.0_insect_isotig00872_1|15-569 gene=isogroup00268	36.8	length=1983 numContigs=2	AAEISSILEER	65.1	"iTRAQ8plex (Y)"
2::2.0_insect_isotig00872_1|15-569 gene=isogroup00268	36.8	length=1983 numContigs=2	EAYPGDVFYLHSR	32.5	"iTRAQ8plex (Y)"
2::2.0_insect_isotig00872_1|15-569 gene=isogroup00268	36.8	length=1983 numContigs=2	HALIIFDDLSK	43.66	"iTRAQ8plex (Y)"
2::2.0_insect_isotig00872_1|15-569 gene=isogroup00268	36.8	length=1983 numContigs=2	EVAAFAQFGSDLDAATQQLLNR	109.59	"iTRAQ8plex (Y)"
2::2.0_insect_isotig00872_1|15-569 gene=isogroup00268	36.8	length=1983 numContigs=2	HALIIFDDLSK	43.98	"iTRAQ8plex (Y)"
2::2.0_insect_isotig00872_1|15-569 gene=isogroup00268	36.8	length=1983 numContigs=2	SVVTNFLAGFNA	44.4	"iTRAQ8plex (Y)"
2::2.0_insect_isotig00872_1|15-569 gene=isogroup00268	36.8	length=1983 numContigs=2	HALIIFDDLSK	51.6	"iTRAQ8plex (Y)"
2::2.0_insect_isotig00872_1|15-569 gene=isogroup00268	36.8	length=1983 numContigs=2	HALIIFDDLSK	56.4	"iTRAQ8plex (Y)"
2::2.0_insect_isotig00872_1|15-569 gene=isogroup00268	36.8	length=1983 numContigs=2	SVVTNFLAGFNA	63.61	"iTRAQ8plex (Y)"
2::2.0_insect_isotig00872_1|15-569 gene=isogroup00268	36.8	length=1983 numContigs=2	TGAIVDVPVGDDILGR	91.43	"iTRAQ8plex (Y)"
2::2.0_insect_isotig00872_1|15-569 gene=isogroup00268	36.8	length=1983 numContigs=2	HALIIFDDLSK	50.82	"iTRAQ8plex (Y)"
2::2.0_insect_isotig00872_1|15-569 gene=isogroup00268	36.8	length=1983 numContigs=2	HALIIFDDLSK	49.89	"iTRAQ8plex (Y)"
2::2.0_insect_isotig00872_1|15-569 gene=isogroup00268	36.8	length=1983 numContigs=2	QGQYVPMAIEDQVAVIYCGVR	62.18	"iTRAQ8plex (Y)"
2::2.0_insect_isotig00872_1|15-569 gene=isogroup00268	36.8	length=1983 numContigs=2	TGAIVDVPVGDDILGR	37.28	"iTRAQ8plex (Y)"
2::2.0_insect_isotig00872_1|15-569 gene=isogroup00268	36.8	length=1983 numContigs=2	ALLETIAK	31.05	"iTRAQ8plex (Y)"
2::2.0_insect_isotig00872_1|15-569 gene=isogroup00268	36.8	length=1983 numContigs=2	HALIIFDDLSK	43.11	"iTRAQ8plex (Y)"
2::2.0_insect_isotig00872_1|15-569 gene=isogroup00268	36.8	length=1983 numContigs=2	TALAIDTIINQK	38.37	"iTRAQ8plex (Y)"
2::2.0_insect_isotig00872_1|15-569 gene=isogroup00268	36.8	length=1983 numContigs=2	HALIIFDDLSK	54.32	"iTRAQ8plex (Y)"
2::2.0_insect_isotig00872_1|15-569 gene=isogroup00268	36.8	length=1983 numContigs=2	TALAIDTIINQK	34.06	"iTRAQ8plex (Y)"
2::2.0_insect_isotig00872_1|15-569 gene=isogroup00268	36.8	length=1983 numContigs=2	HALIIFDDLSK	42.61	"iTRAQ8plex (Y)"
2::2.0_insect_isotig00872_1|15-569 gene=isogroup00268	36.8	length=1983 numContigs=2	EVAAFAQFGSDLDAATQQLLNR	123.77	"iTRAQ8plex (Y)"
2::2.0_insect_isotig00872_1|15-569 gene=isogroup00268	36.8	length=1983 numContigs=2	VLSIGDGIAR	38.13	"iTRAQ8plex (Y)"
2::2.0_insect_isotig00872_1|15-569 gene=isogroup00268	36.8	length=1983 numContigs=2	HALIIFDDLSK	59.08	"iTRAQ8plex (Y)"
2::2.0_insect_isotig00872_1|15-569 gene=isogroup00268	36.8	length=1983 numContigs=2	EVAAFAQFGSDLDAATQQLLNR	105.13	"iTRAQ8plex (Y)"
2::2.0_insect_isotig00872_1|15-569 gene=isogroup00268	36.8	length=1983 numContigs=2	SVVTNFLAGFNA	38.49	"iTRAQ8plex (Y)"
2::2.0_insect_isotig00872_1|15-569 gene=isogroup00268	36.8	length=1983 numContigs=2	SVVTNFLAGFNA	34.18	"iTRAQ8plex (Y)"
2::2.0_insect_isotig00872_1|15-569 gene=isogroup00268	36.8	length=1983 numContigs=2	HALIIFDDLSK	59.07	"iTRAQ8plex (Y)"
2::2.0_insect_isotig00872_1|15-569 gene=isogroup00268	36.8	length=1983 numContigs=2	SVVTNFLAGFNA	48.93	"iTRAQ8plex (Y)"
2::2.0_insect_isotig00872_1|15-569 gene=isogroup00268	36.8	length=1983 numContigs=2	AAEISSILEER	58.83	"iTRAQ8plex (Y)"
2::2.0_insect_isotig00872_1|15-569 gene=isogroup00268	36.8	length=1983 numContigs=2	NIQADEMVEFSSGLK	53.8	"iTRAQ8plex (Y)"
2::2.0_insect_isotig00872_1|15-569 gene=isogroup00268	36.8	length=1983 numContigs=2	HALIIFDDLSK	34.51	"iTRAQ8plex (Y)"
2::2.0_insect_isotig00872_1|15-569 gene=isogroup00268	36.8	length=1983 numContigs=2	HALIIFDDLSK	53.22	"iTRAQ8plex (Y)"
2::2.0_insect_isotig00872_1|15-569 gene=isogroup00268	36.8	length=1983 numContigs=2	EVAAFAQFGSDLDAATQQLLNR	58.42	"iTRAQ8plex (Y)"
2::2.0_insect_isotig00872_1|15-569 gene=isogroup00268	36.8	length=1983 numContigs=2	AAEISSILEER	56.02	"iTRAQ8plex (Y)"
2::2.0_insect_isotig00872_1|15-569 gene=isogroup00268	36.8	length=1983 numContigs=2	EVAAFAQFGSDLDAATQQLLNR	115.01	"iTRAQ8plex (Y)"
2::2.0_insect_isotig00872_1|15-569 gene=isogroup00268	36.8	length=1983 numContigs=2	SVVTNFLAGFNA	44.35	"iTRAQ8plex (Y)"
2::2.0_insect_isotig00872_1|15-569 gene=isogroup00268	36.8	length=1983 numContigs=2	AAEISSILEER	54.15	"iTRAQ8plex (Y)"
2::2.0_insect_isotig00872_1|15-569 gene=isogroup00268	36.8	length=1983 numContigs=2	SVVTNFLAGFNA	59.62	"iTRAQ8plex (Y)"
2::2.0_insect_isotig00872_1|15-569 gene=isogroup00268	36.8	length=1983 numContigs=2	QGQYVPMAIEDQVAVIYCGVR	57.82	"iTRAQ8plex (Y)"
2::2.0_insect_isotig00872_1|15-569 gene=isogroup00268	36.8	length=1983 numContigs=2	NIQADEMVEFSSGLK	58.3	"iTRAQ8plex (Y)"
2::2.0_insect_isotig00872_1|15-569 gene=isogroup00268	36.8	length=1983 numContigs=2	HALIIFDDLSK	52.44	"iTRAQ8plex (Y)"
2::2.0_insect_isotig00872_1|15-569 gene=isogroup00268	36.8	length=1983 numContigs=2	TALAIDTIINQK	53.16	"iTRAQ8plex (Y)"
2::2.0_insect_isotig00872_1|15-569 gene=isogroup00268	36.8	length=1983 numContigs=2	SVVTNFLAGFNA	35.49	"iTRAQ8plex (Y)"
2::2.0_insect_isotig00872_1|15-569 gene=isogroup00268	36.8	length=1983 numContigs=2	GMALNLEPDNVGVVVFGNDK	33.9	"iTRAQ8plex (Y)"
2::2.0_insect_isotig00872_1|15-569 gene=isogroup00268	36.8	length=1983 numContigs=2	AAEISSILEER	52.8	"iTRAQ8plex (Y)"
2::2.0_insect_isotig00872_1|15-569 gene=isogroup00268	36.8	length=1983 numContigs=2	TALAIDTIINQK	75.69	"iTRAQ8plex (Y)"
2::2.0_insect_isotig00872_1|15-569 gene=isogroup00268	36.8	length=1983 numContigs=2	AVDSLVPIGR	35.03	"iTRAQ8plex (Y)"
2::2.0_insect_isotig00872_1|15-569 gene=isogroup00268	36.8	length=1983 numContigs=2	AVDSLVPIGR	38.29	"iTRAQ8plex (Y)"
2::2.0_insect_isotig00052_2|52-433 gene=isogroup00010	40.1	length=1662 numContigs=8	LCYVALDFEQEMATAAASTSLEK	84.09	"iTRAQ8plex (Y)"
2::2.0_insect_isotig00052_2|52-433 gene=isogroup00010	40.1	length=1662 numContigs=8	LCYVALDFEQEMATAAASTSLEK	62.9	"Oxidation (M)"
2::2.0_insect_isotig00052_2|52-433 gene=isogroup00010	40.1	length=1662 numContigs=8	LCYVALDFEQEMATAAASTSLEK	71.49	"Oxidation (M)"
2::2.0_insect_isotig00052_2|52-433 gene=isogroup00010	40.1	length=1662 numContigs=8	EITALAPSTIK	34.43	"Oxidation (M)"
2::2.0_insect_isotig00052_2|52-433 gene=isogroup00010	40.1	length=1662 numContigs=8	VAPEEHPILLTEAPLNPK	31.16	"Oxidation (M)"
2::2.0_insect_isotig00052_2|52-433 gene=isogroup00010	40.1	length=1662 numContigs=8	DLYANTVLSGGTTMYPGIADR	58.42	"Oxidation (M)"
2::2.0_insect_isotig00052_2|52-433 gene=isogroup00010	40.1	length=1662 numContigs=8	GYSFTTTAER	48.95	"Oxidation (M)"
2::2.0_insect_isotig00052_2|52-433 gene=isogroup00010	40.1	length=1662 numContigs=8	DLYANTVLSGGTTMYPGIADR	61.98	"Oxidation (M)"
2::2.0_insect_isotig00052_2|52-433 gene=isogroup00010	40.1	length=1662 numContigs=8	SYELPDGQVITIGNER	48.94	"iTRAQ8plex (Y)"
2::2.0_insect_isotig00052_2|52-433 gene=isogroup00010	40.1	length=1662 numContigs=8	LCYVALDFEQEMATAAASTSLEK	32.06	"iTRAQ8plex (Y)"
2::2.0_insect_isotig00052_2|52-433 gene=isogroup00010	40.1	length=1662 numContigs=8	VAPEEHPILLTEAPLNPK	38.64	"iTRAQ8plex (Y)"
2::2.0_insect_isotig00052_2|52-433 gene=isogroup00010	40.1	length=1662 numContigs=8	HQGVMVGMGQK	34.76	"Oxidation (M)"
2::2.0_insect_isotig00052_2|52-433 gene=isogroup00010	40.1	length=1662 numContigs=8	EITALAPSTIK	37.53	"Oxidation (M)"
2::2.0_insect_isotig00052_2|52-433 gene=isogroup00010	40.1	length=1662 numContigs=8	KDLYANTVLSGGTTMYPGIADR	75.9	"Oxidation (M)"
2::2.0_insect_isotig00052_2|52-433 gene=isogroup00010	40.1	length=1662 numContigs=8	DLTDYLMK	40.79	"Oxidation (M)"
2::2.0_insect_isotig00052_2|52-433 gene=isogroup00010	40.1	length=1662 numContigs=8	HQGVMVGMGQK	35.24	"Oxidation (M)"
2::2.0_insect_isotig00052_2|52-433 gene=isogroup00010	40.1	length=1662 numContigs=8	DLYANTVLSGGTTMYPGIADR	61.41	"Oxidation (M)"
2::2.0_insect_isotig00052_2|52-433 gene=isogroup00010	40.1	length=1662 numContigs=8	VAPEEHPILLTEAPLNPK	38.43	"Oxidation (M)"
2::2.0_insect_isotig00052_2|52-433 gene=isogroup00010	40.1	length=1662 numContigs=8	EITALAPSTIK	33.5	"Oxidation (M)"
2::2.0_insect_isotig00052_2|52-433 gene=isogroup00010	40.1	length=1662 numContigs=8	KDLYANTVLSGGTTMYPGIADR	76.75	"Oxidation (M)"
2::2.0_insect_isotig00052_2|52-433 gene=isogroup00010	40.1	length=1662 numContigs=8	AGFAGDDAPR	42.2	"Oxidation (M)"
2::2.0_insect_isotig00052_2|52-433 gene=isogroup00010	40.1	length=1662 numContigs=8	EITALAPSTIK	38.15	"Oxidation (M)"
2::2.0_insect_isotig00052_2|52-433 gene=isogroup00010	40.1	length=1662 numContigs=8	VAPEEHPILLTEAPLNPK	36.01	"Oxidation (M)"
2::2.0_insect_isotig00052_2|52-433 gene=isogroup00010	40.1	length=1662 numContigs=8	SYELPDGQVITIGNER	77.86	"Oxidation (M)"
2::2.0_insect_isotig00052_2|52-433 gene=isogroup00010	40.1	length=1662 numContigs=8	HQGVMVGMGQK	63.88	"Oxidation (M)"
2::2.0_insect_isotig00052_2|52-433 gene=isogroup00010	40.1	length=1662 numContigs=8	VAPEEHPILLTEAPLNPK	43.95	"Oxidation (M)"
2::2.0_insect_isotig00052_2|52-433 gene=isogroup00010	40.1	length=1662 numContigs=8	VAPEEHPILLTEAPLNPK	31.3	"Oxidation (M)"
2::2.0_insect_isotig00052_2|52-433 gene=isogroup00010	40.1	length=1662 numContigs=8	DLTDYLMK	41.67	"Oxidation (M)"
2::2.0_insect_isotig00052_2|52-433 gene=isogroup00010	40.1	length=1662 numContigs=8	DLTDYLMK	40.42	"Oxidation (M)"
2::2.0_insect_isotig00052_2|52-433 gene=isogroup00010	40.1	length=1662 numContigs=8	LCYVALDFEQEMATAAASTSLEK	102.85	"Oxidation (M)"
2::2.0_insect_isotig00052_2|52-433 gene=isogroup00010	40.1	length=1662 numContigs=8	DLYANTVLSGGTTMYPGIADR	49.12	"Oxidation (M)"
2::2.0_insect_isotig00052_2|52-433 gene=isogroup00010	40.1	length=1662 numContigs=8	AGFAGDDAPR	48.37	"Oxidation (M)"
2::2.0_insect_isotig00052_2|52-433 gene=isogroup00010	40.1	length=1662 numContigs=8	EITALAPSTIK	34.26	"Oxidation (M)"
2::2.0_insect_isotig00052_2|52-433 gene=isogroup00010	40.1	length=1662 numContigs=8	HQGVMVGMGQK	40.93	"Oxidation (M)"
2::2.0_insect_isotig00052_2|52-433 gene=isogroup00010	40.1	length=1662 numContigs=8	SYELPDGQVITIGNER	63.57	"Oxidation (M)"
2::2.0_insect_isotig00052_2|52-433 gene=isogroup00010	40.1	length=1662 numContigs=8	VAPEEHPILLTEAPLNPK	49.37	"Oxidation (M)"
2::2.0_insect_isotig00052_2|52-433 gene=isogroup00010	40.1	length=1662 numContigs=8	DLTDYLMK	43.54	"Oxidation (M)"
2::2.0_insect_isotig00052_2|52-433 gene=isogroup00010	40.1	length=1662 numContigs=8	DSYVGDEAQSK	34.37	"Oxidation (M)"
2::2.0_insect_isotig00052_2|52-433 gene=isogroup00010	40.1	length=1662 numContigs=8	LCYVALDFEQEMATAAASTSLEK	70.33	"Oxidation (M)"
2::2.0_insect_isotig00052_2|52-433 gene=isogroup00010	40.1	length=1662 numContigs=8	EITALAPSTIK	38.6	"Oxidation (M)"
2::2.0_insect_isotig00052_2|52-433 gene=isogroup00010	40.1	length=1662 numContigs=8	LCYVALDFEQEMATAAASTSLEK	107.53	"Oxidation (M)"
2::2.0_insect_isotig00052_2|52-433 gene=isogroup00010	40.1	length=1662 numContigs=8	AGFAGDDAPR	54.77	"Oxidation (M)"
2::2.0_insect_isotig00052_2|52-433 gene=isogroup00010	40.1	length=1662 numContigs=8	LCYVALDFEQEMATAAASTSLEK	92.5	"Oxidation (M)"
2::2.0_insect_isotig00052_2|52-433 gene=isogroup00010	40.1	length=1662 numContigs=8	KDLYANTVLSGGTTMYPGIADR	66.43	"Oxidation (M)"
2::2.0_insect_isotig00052_2|52-433 gene=isogroup00010	40.1	length=1662 numContigs=8	DLYANTVLSGGTTMYPGIADR	75.93	"Oxidation (M)"
2::2.0_insect_isotig00052_2|52-433 gene=isogroup00010	40.1	length=1662 numContigs=8	GYSFTTTAER	31.23	"iTRAQ8plex (Y)"
2::2.0_insect_isotig00052_2|52-433 gene=isogroup00010	40.1	length=1662 numContigs=8	DLTDYLMK	41.77	"iTRAQ8plex (Y)"
2::2.0_insect_isotig00052_2|52-433 gene=isogroup00010	40.1	length=1662 numContigs=8	LCYVALDFEQEMATAAASTSLEK	73.14	"iTRAQ8plex (Y)"
2::2.0_insect_isotig00052_2|52-433 gene=isogroup00010	40.1	length=1662 numContigs=8	GYSFTTTAER	31.26	"iTRAQ8plex (Y)"
2::2.0_insect_isotig00052_2|52-433 gene=isogroup00010	40.1	length=1662 numContigs=8	QEYDESGPGIVHR	71.53	"Gln->pyro-Glu (N-term Q)"
2::2.0_insect_isotig00052_2|52-433 gene=isogroup00010	40.1	length=1662 numContigs=8	SYELPDGQVITIGNER	71.28	"Gln->pyro-Glu (N-term Q)"
2::2.0_insect_isotig00052_2|52-433 gene=isogroup00010	40.1	length=1662 numContigs=8	SYELPDGQVITIGNER	33.62	"iTRAQ8plex (Y)"
2::2.0_insect_isotig00052_2|52-433 gene=isogroup00010	40.1	length=1662 numContigs=8	VAPEEHPILLTEAPLNPK	36.75	"iTRAQ8plex (Y)"
2::2.0_insect_isotig00052_2|52-433 gene=isogroup00010	40.1	length=1662 numContigs=8	LCYVALDFEQEMATAAASTSLEK	34.31	"iTRAQ8plex (Y)"
2::2.0_insect_isotig00052_2|52-433 gene=isogroup00010	40.1	length=1662 numContigs=8	SYELPDGQVITIGNER	64.52	"iTRAQ8plex (Y)"
2::2.0_insect_isotig00052_2|52-433 gene=isogroup00010	40.1	length=1662 numContigs=8	SYELPDGQVITIGNER	46.72	"iTRAQ8plex (Y)"
2::2.0_insect_isotig00052_2|52-433 gene=isogroup00010	40.1	length=1662 numContigs=8	DLTDYLMK	43.21	"iTRAQ8plex (Y)"
2::2.0_insect_isotig00052_2|52-433 gene=isogroup00010	40.1	length=1662 numContigs=8	GYSFTTTAER	48.44	"iTRAQ8plex (Y)"
2::2.0_insect_isotig00052_2|52-433 gene=isogroup00010	40.1	length=1662 numContigs=8	SYELPDGQVITIGNER	57.46	"iTRAQ8plex (Y)"
2::2.0_insect_isotig00052_2|52-433 gene=isogroup00010	40.1	length=1662 numContigs=8	LCYVALDFEQEMATAAASTSLEK	68.09	"iTRAQ8plex (Y)"
2::2.0_insect_isotig00052_2|52-433 gene=isogroup00010	40.1	length=1662 numContigs=8	EITALAPSTIK	37.59	"iTRAQ8plex (Y)"
2::2.0_insect_isotig00052_2|52-433 gene=isogroup00010	40.1	length=1662 numContigs=8	DLYANTVLSGGTTMYPGIADR	88.67	"iTRAQ8plex (Y)"
2::2.0_insect_isotig00052_2|52-433 gene=isogroup00010	40.1	length=1662 numContigs=8	KDLYANTVLSGGTTMYPGIADR	67.03	"iTRAQ8plex (Y)"
2::2.0_insect_isotig00052_2|52-433 gene=isogroup00010	40.1	length=1662 numContigs=8	LCYVALDFEQEMATAAASTSLEK	39.97	"iTRAQ8plex (Y)"
2::2.0_insect_isotig00052_2|52-433 gene=isogroup00010	40.1	length=1662 numContigs=8	DLYANTVLSGGTTMYPGIADR	66.64	"iTRAQ8plex (Y)"
2::2.0_insect_isotig00052_2|52-433 gene=isogroup00010	40.1	length=1662 numContigs=8	SYELPDGQVITIGNER	76.75	"iTRAQ8plex (Y)"
2::2.0_insect_isotig00052_2|52-433 gene=isogroup00010	40.1	length=1662 numContigs=8	SYELPDGQVITIGNER	56.17	"iTRAQ8plex (Y)"
2::2.0_insect_isotig00052_2|52-433 gene=isogroup00010	40.1	length=1662 numContigs=8	KDLYANTVLSGGTTMYPGIADR	39.29	"Oxidation (M)"
2::2.0_insect_isotig00052_2|52-433 gene=isogroup00010	40.1	length=1662 numContigs=8	HQGVMVGMGQK	35.49	"Oxidation (M)"
2::2.0_insect_isotig00052_2|52-433 gene=isogroup00010	40.1	length=1662 numContigs=8	DLYANTVLSGGTTMYPGIADR	76.95	"Oxidation (M)"
2::2.0_insect_isotig00052_2|52-433 gene=isogroup00010	40.1	length=1662 numContigs=8	LCYVALDFEQEMATAAASTSLEK	67.07	"Oxidation (M)"
2::2.0_insect_isotig00052_2|52-433 gene=isogroup00010	40.1	length=1662 numContigs=8	LCYVALDFEQEMATAAASTSLEK	43.91	"Oxidation (M)"
2::2.0_insect_isotig00052_2|52-433 gene=isogroup00010	40.1	length=1662 numContigs=8	SYELPDGQVITIGNER	31.54	"Oxidation (M)"
2::2.0_insect_isotig00052_2|52-433 gene=isogroup00010	40.1	length=1662 numContigs=8	DLTDYLMK	43.38	"Oxidation (M)"
2::2.0_insect_isotig00052_2|52-433 gene=isogroup00010	40.1	length=1662 numContigs=8	EITALAPSTIK	35.06	"Oxidation (M)"
2::2.0_insect_isotig00052_2|52-433 gene=isogroup00010	40.1	length=1662 numContigs=8	DLTDYLMK	42.44	"Oxidation (M)"
2::2.0_insect_isotig00052_2|52-433 gene=isogroup00010	40.1	length=1662 numContigs=8	DLYANTVLSGGTTMYPGIADR	48.65	"Oxidation (M)"
2::2.0_insect_isotig00052_2|52-433 gene=isogroup00010	40.1	length=1662 numContigs=8	LCYVALDFEQEMATAAASTSLEK	75.88	"Oxidation (M)"
2::2.0_insect_isotig00052_2|52-433 gene=isogroup00010	40.1	length=1662 numContigs=8	DLYANTVLSGGTTMYPGIADR	73.2	"Oxidation (M)"
2::2.0_insect_isotig00052_2|52-433 gene=isogroup00010	40.1	length=1662 numContigs=8	EITALAPSTIK	34.19	"Oxidation (M)"
2::2.0_insect_isotig00052_2|52-433 gene=isogroup00010	40.1	length=1662 numContigs=8	VAPEEHPILLTEAPLNPK	44.6	"Oxidation (M)"
2::2.0_insect_isotig00052_2|52-433 gene=isogroup00010	40.1	length=1662 numContigs=8	EITALAPSTIK	38.3	"Oxidation (M)"
2::2.0_insect_isotig00052_2|52-433 gene=isogroup00010	40.1	length=1662 numContigs=8	HQGVMVGMGQK	63.97	"Oxidation (M)"
2::2.0_insect_isotig00055_2|15-396 gene=isogroup00010	40.1	length=1551 numContigs=7
2::2.0_insect_isotig00054_2|15-396 gene=isogroup00010	40.1	length=1551 numContigs=7
2::2.0_insect_isotig00053_2|52-433 gene=isogroup00010	40.1	length=1662 numContigs=8
2::2.0_insect_contig00250_4|1-709 gene=isogroup00002	30.5	length=2131	TVMVLSLNELAR	40.98	"Oxidation (M)"
2::2.0_insect_contig00250_4|1-709 gene=isogroup00002	30.5	length=2131	VAAVFLIFGTNPSAQTLQR	37.23	"Oxidation (M)"
2::2.0_insect_contig00250_4|1-709 gene=isogroup00002	30.5	length=2131	EYMNSFFNFVR	42.44	"Oxidation (M)"
2::2.0_insect_contig00250_4|1-709 gene=isogroup00002	30.5	length=2131	VAAVFLIFGTNPSAQTLQR	45.39	"Oxidation (M)"
2::2.0_insect_contig00250_4|1-709 gene=isogroup00002	30.5	length=2131	IYQNTQENQEVR	53.03	"Oxidation (M)"
2::2.0_insect_contig00250_4|1-709 gene=isogroup00002	30.5	length=2131	WAFFDEEFFNQIPR	53.38	"Oxidation (M)"
2::2.0_insect_contig00250_4|1-709 gene=isogroup00002	30.5	length=2131	ILEVFEPYLEGK	53.19	"Oxidation (M)"
2::2.0_insect_contig00250_4|1-709 gene=isogroup00002	30.5	length=2131	VAAVFLIFGTNPSAQTLQR	54.16	"Oxidation (M)"
2::2.0_insect_contig00250_4|1-709 gene=isogroup00002	30.5	length=2131	VAAVFLIFGTNPSAQTLQR	37.74	"Oxidation (M)"
2::2.0_insect_contig00250_4|1-709 gene=isogroup00002	30.5	length=2131	LAQEIAEELNDPR	61.29	"Oxidation (M)"
2::2.0_insect_contig00250_4|1-709 gene=isogroup00002	30.5	length=2131	EYMNSFFNFVR	31.78	"Oxidation (M)"
2::2.0_insect_contig00250_4|1-709 gene=isogroup00002	30.5	length=2131	ILEVFEPYLEGK	38.27	"Oxidation (M)"
2::2.0_insect_contig00250_4|1-709 gene=isogroup00002	30.5	length=2131	ILEVFEPYLEGK	35.39	"Oxidation (M)"
2::2.0_insect_contig00250_4|1-709 gene=isogroup00002	30.5	length=2131	TVMVLSLNELAR	38.67	"Oxidation (M)"
2::2.0_insect_contig00250_4|1-709 gene=isogroup00002	30.5	length=2131	QELAQAAQSAIALLSPK	37.32	"Oxidation (M)"
2::2.0_insect_contig00250_4|1-709 gene=isogroup00002	30.5	length=2131	FNMLVEELR	34.93	"Oxidation (M)"
2::2.0_insect_contig00250_4|1-709 gene=isogroup00002	30.5	length=2131	ILEVFEPYLEGK	47.68	"Oxidation (M)"
2::2.0_insect_contig00250_4|1-709 gene=isogroup00002	30.5	length=2131	VSADMIQSEDSLIPNQVYVALHR	36.28	"Oxidation (M); iTRAQ8plex (Y)"
2::2.0_insect_contig00250_4|1-709 gene=isogroup00002	30.5	length=2131	VAAVFLIFGTNPSAQTLQR	42.97	"Oxidation (M); iTRAQ8plex (Y)"
2::2.0_insect_contig00250_4|1-709 gene=isogroup00002	30.5	length=2131	VAAVFLIFGTNPSAQTLQR	70.13	"Oxidation (M); iTRAQ8plex (Y)"
2::2.0_insect_contig00250_4|1-709 gene=isogroup00002	30.5	length=2131	VAAVFLIFGTNPSAQTLQR	33.78	"Oxidation (M); iTRAQ8plex (Y)"
2::2.0_insect_contig00250_4|1-709 gene=isogroup00002	30.5	length=2131	ILEVFEPYLEGK	40.03	"Oxidation (M); iTRAQ8plex (Y)"
2::2.0_insect_contig00250_4|1-709 gene=isogroup00002	30.5	length=2131	FNMLVEELR	41.76	"Oxidation (M); iTRAQ8plex (Y)"
2::2.0_insect_contig00250_4|1-709 gene=isogroup00002	30.5	length=2131	VAAVFLIFGTNPSAQTLQR	38.98	"Oxidation (M); iTRAQ8plex (Y)"
2::2.0_insect_contig00250_4|1-709 gene=isogroup00002	30.5	length=2131	TVMVLSLNELAR	36.17	"Oxidation (M); iTRAQ8plex (Y)"
2::2.0_insect_contig00250_4|1-709 gene=isogroup00002	30.5	length=2131	VAAVFLIFGTNPSAQTLQR	52.4	"Oxidation (M); iTRAQ8plex (Y)"
2::2.0_insect_contig00250_4|1-709 gene=isogroup00002	30.5	length=2131	VAAVFLIFGTNPSAQTLQR	61.39	"Oxidation (M); iTRAQ8plex (Y)"
2::2.0_insect_contig00250_4|1-709 gene=isogroup00002	30.5	length=2131	ILEVFEPYLEGK	43.17	"Oxidation (M); iTRAQ8plex (Y)"
2::2.0_insect_contig00250_4|1-709 gene=isogroup00002	30.5	length=2131	TVMVLSLNELAR	38.81	"Oxidation (M); iTRAQ8plex (Y)"
2::2.0_insect_contig00250_4|1-709 gene=isogroup00002	30.5	length=2131	TVMVLSLNELAR	40.95	"Oxidation (M); iTRAQ8plex (Y)"
2::2.0_insect_contig00250_4|1-709 gene=isogroup00002	30.5	length=2131	LAQEIAEELNDPR	43.73	"Oxidation (M); iTRAQ8plex (Y)"
2::2.0_insect_contig00250_4|1-709 gene=isogroup00002	30.5	length=2131	WAFFDEEFFNQIPR	34.68	"Oxidation (M); iTRAQ8plex (Y)"
2::2.0_insect_contig00250_4|1-709 gene=isogroup00002	30.5	length=2131	MAQFTNEDQDQQVNAAVK	36.21	"Oxidation (M); iTRAQ8plex (Y)"
2::2.0_insect_contig00250_4|1-709 gene=isogroup00002	30.5	length=2131	EYMNSFFNFVR	29.34	"Oxidation (M); iTRAQ8plex (Y)"
2::2.0_insect_contig00250_4|1-709 gene=isogroup00002	30.5	length=2131	WAFFDEEFFNQIPR	68.38	"Oxidation (M); iTRAQ8plex (Y)"
2::2.0_insect_contig00250_4|1-709 gene=isogroup00002	30.5	length=2131	FNMLVEELR	41.67	"Oxidation (M)"
2::2.0_insect_contig00250_4|1-709 gene=isogroup00002	30.5	length=2131	FNMLVEELR	37.46	"Oxidation (M)"
2::2.0_insect_contig00250_4|1-709 gene=isogroup00002	30.5	length=2131	QELAQAAQSAIALLSPK	45.23	"Oxidation (M)"
2::2.0_insect_contig00250_4|1-709 gene=isogroup00002	30.5	length=2131	QELAQAAQSAIALLSPK	37.16	"Oxidation (M)"
2::2.0_insect_contig00250_4|1-709 gene=isogroup00002	30.5	length=2131	QELAQAAQSAIALLSPK	36.21	"Oxidation (M)"
2::2.0_insect_contig00250_4|1-709 gene=isogroup00002	30.5	length=2131	QELAQAAQSAIALLSPK	41.56	"Gln->pyro-Glu (N-term Q)"
2::2.0_insect_contig00250_4|1-709 gene=isogroup00002	30.5	length=2131	FNMLVEELR	38.41	"Gln->pyro-Glu (N-term Q)"
2::2.0_insect_contig00250_4|1-709 gene=isogroup00002	30.5	length=2131	FPDKEYMNSFFNFVR	33.7	"Gln->pyro-Glu (N-term Q)"
2::2.0_insect_contig00250_4|1-709 gene=isogroup00002	30.5	length=2131	AIGNFAHPK	39.19	"Gln->pyro-Glu (N-term Q)"
2::2.0_insect_contig00250_4|1-709 gene=isogroup00002	30.5	length=2131	QELAQAAQSAIALLSPK	31.02	"Gln->pyro-Glu (N-term Q)"
2::2.0_insect_contig00250_4|1-709 gene=isogroup00002	30.5	length=2131	LAQEIAEELNDPR	47.48	"Gln->pyro-Glu (N-term Q)"
2::2.0_insect_contig00250_4|1-709 gene=isogroup00002	30.5	length=2131	QELAQAAQSAIALLSPK	36.14	"Gln->pyro-Glu (N-term Q)"
2::2.0_insect_contig00250_4|1-709 gene=isogroup00002	30.5	length=2131	FNMLVEELR	38.53	"Gln->pyro-Glu (N-term Q)"
2::2.0_insect_contig00250_4|1-709 gene=isogroup00002	30.5	length=2131	LAQEIAEELNDPR	73.68	"Gln->pyro-Glu (N-term Q)"
2::2.0_insect_contig00250_4|1-709 gene=isogroup00002	30.5	length=2131	FPDKEYMNSFFNFVR	30.07	"Gln->pyro-Glu (N-term Q)"
2::2.0_insect_contig00250_4|1-709 gene=isogroup00002	30.5	length=2131	FNMLVEELR	34.11	"Oxidation (M)"
2::2.0_insect_contig00250_4|1-709 gene=isogroup00002	30.5	length=2131	TVMVLSLNELAR	42.52	"Oxidation (M)"
2::2.0_insect_contig00250_4|1-709 gene=isogroup00002	30.5	length=2131	VSADMIQSEDSLIPNQVYVALHR	66.55	"Oxidation (M)"
2::2.0_insect_contig00250_4|1-709 gene=isogroup00002	30.5	length=2131	VAAVFLIFGTNPSAQTLQR	35.55	"Oxidation (M)"
2::2.0_insect_contig00250_4|1-709 gene=isogroup00002	30.5	length=2131	ILEVFEPYLEGK	37.41	"Oxidation (M)"
2::2.0_insect_contig00250_4|1-709 gene=isogroup00002	30.5	length=2131	VAAVFLIFGTNPSAQTLQR	67.44	"Oxidation (M)"
2::2.0_insect_contig00250_4|1-709 gene=isogroup00002	30.5	length=2131	FNMLVEELR	35.52	"Oxidation (M)"
2::2.0_insect_contig00250_4|1-709 gene=isogroup00002	30.5	length=2131	LAQEIAEELNDPR	34.8	"Oxidation (M)"
2::2.0_insect_contig00250_4|1-709 gene=isogroup00002	30.5	length=2131	TVMVLSLNELAR	41.04	"Oxidation (M)"
2::2.0_insect_contig00250_4|1-709 gene=isogroup00002	30.5	length=2131	ILEVFEPYLEGK	44.93	"Oxidation (M)"
2::2.0_insect_contig00250_4|1-709 gene=isogroup00002	30.5	length=2131	SALENAAK	34.81	"Oxidation (M)"
2::2.0_insect_contig00250_4|1-709 gene=isogroup00002	30.5	length=2131	VAAVFLIFGTNPSAQTLQR	54.15	"Oxidation (M)"
2::2.0_insect_contig00250_4|1-709 gene=isogroup00002	30.5	length=2131	TVMVLSLNELAR	38.58	"Oxidation (M)"
2::2.0_insect_contig00250_4|1-709 gene=isogroup00002	30.5	length=2131	LAQEIAEELNDPR	34.2	"Oxidation (M)"
2::2.0_insect_contig00250_4|1-709 gene=isogroup00002	30.5	length=2131	VAAVFLIFGTNPSAQTLQR	55.11	"Oxidation (M)"
2::2.0_insect_contig00250_4|1-709 gene=isogroup00002	30.5	length=2131	TVMVLSLNELAR	32.52	"Oxidation (M)"
2::2.0_insect_contig00250_4|1-709 gene=isogroup00002	30.5	length=2131	EYMNSFFNFVR	41.11	"Oxidation (M)"
2::2.0_insect_contig00250_4|1-709 gene=isogroup00002	30.5	length=2131	QELAQAAQSAIALLSPK	62.67	"Oxidation (M)"
2::2.0_insect_contig00250_4|1-709 gene=isogroup00002	30.5	length=2131	FNMLVEELR	33.78	"Oxidation (M)"
2::2.0_insect_contig00250_4|1-709 gene=isogroup00002	30.5	length=2131	LAQEIAEELNDPR	64.61	"Oxidation (M)"
2::2.0_insect_contig00250_4|1-709 gene=isogroup00002	30.5	length=2131	SFCDALVEAGTGPAFLQIQK	51.59	"Oxidation (M)"
2::2.0_insect_contig00250_4|1-709 gene=isogroup00002	30.5	length=2131	FNMLVEELR	40.1	"Oxidation (M)"
2::2.0_insect_contig00250_4|1-709 gene=isogroup00002	30.5	length=2131	FNMLVEELR	41.57	"Oxidation (M)"
2::2.0_insect_contig00250_4|1-709 gene=isogroup00002	30.5	length=2131	LAQEIAEELNDPR	57.74	"Oxidation (M)"
2::2.0_insect_contig00250_4|1-709 gene=isogroup00002	30.5	length=2131	VSADMIQSEDSLIPNQVYVALHR	68.34	"Oxidation (M)"
2::2.0_insect_contig00250_4|1-709 gene=isogroup00002	30.5	length=2131	FPDKEYMNSFFNFVR	33.14	"Oxidation (M)"
2::2.0_insect_contig00250_4|1-709 gene=isogroup00002	30.5	length=2131	FNMLVEELR	40.45	"Oxidation (M)"
2::2.0_insect_contig00250_4|1-709 gene=isogroup00002	30.5	length=2131	FNMLVEELR	46.54	"Oxidation (M)"
2::2.0_insect_contig00250_4|1-709 gene=isogroup00002	30.5	length=2131	ILEVFEPYLEGK	36.53	"Oxidation (M)"
2::2.0_insect_contig00250_4|1-709 gene=isogroup00002	30.5	length=2131	LAQEIAEELNDPR	64.46	"Oxidation (M)"
2::2.0_insect_contig00250_4|1-709 gene=isogroup00002	30.5	length=2131	QELAQAAQSAIALLSPK	44.19	"Oxidation (M)"
2::2.0_insect_contig00250_4|1-709 gene=isogroup00002	30.5	length=2131	FNMLVEELR	41.75	"Oxidation (M)"
2::2.0_insect_contig00250_4|1-709 gene=isogroup00002	30.5	length=2131	TVMVLSLNELAR	32.95	"Oxidation (M)"
2::2.0_insect_contig00250_4|1-709 gene=isogroup00002	30.5	length=2131	ILEVFEPYLEGK	48.3	"Oxidation (M)"
2::2.0_insect_contig00250_4|1-709 gene=isogroup00002	30.5	length=2131	ILEVFEPYLEGK	36.27	"Oxidation (M)"
2::2.0_insect_contig00250_4|1-709 gene=isogroup00002	30.5	length=2131	AVAHQYLPYYEQNLK	38.35	"Oxidation (M)"
2::2.0_insect_contig00250_4|1-709 gene=isogroup00002	30.5	length=2131	VAAVFLIFGTNPSAQTLQR	65.58	"Oxidation (M)"
2::2.0_insect_contig00250_4|1-709 gene=isogroup00002	30.5	length=2131	FNMLVEELR	36.4	"Oxidation (M)"
2::2.0_insect_contig00250_4|1-709 gene=isogroup00002	30.5	length=2131	VSADMIQSEDSLIPNQVYVALHR	33.71	"iTRAQ8plex (Y)"
2::2.0_insect_contig00250_4|1-709 gene=isogroup00002	30.5	length=2131	FNMLVEELR	44.64	"iTRAQ8plex (Y)"
2::2.0_insect_contig00250_4|1-709 gene=isogroup00002	30.5	length=2131	ILEVFEPYLEGK	40.58	"iTRAQ8plex (Y)"
2::2.0_insect_contig00250_4|1-709 gene=isogroup00002	30.5	length=2131	LAQEIAEELNDPR	73.9	"iTRAQ8plex (Y)"
2::2.0_insect_contig00250_4|1-709 gene=isogroup00002	30.5	length=2131	EYMNSFFNFVR	32.07	"iTRAQ8plex (Y)"
2::2.0_insect_contig00250_4|1-709 gene=isogroup00002	30.5	length=2131	TVMVLSLNELAR	41.85	"iTRAQ8plex (Y)"
2::2.0_insect_contig00250_4|1-709 gene=isogroup00002	30.5	length=2131	FNMLVEELR	40.5	"iTRAQ8plex (Y)"
2::2.0_insect_contig00250_4|1-709 gene=isogroup00002	30.5	length=2131	VAAVFLIFGTNPSAQTLQR	37.41	"iTRAQ8plex (Y)"
2::2.0_insect_contig00250_4|1-709 gene=isogroup00002	30.5	length=2131	WAFFDEEFFNQIPR	44.6	"iTRAQ8plex (Y)"
2::2.0_insect_contig00250_4|1-709 gene=isogroup00002	30.5	length=2131	FPDKEYMNSFFNFVR	33.18	"iTRAQ8plex (Y)"
2::2.0_insect_contig00250_4|1-709 gene=isogroup00002	30.5	length=2131	TVMVLSLNELAR	39.84	"iTRAQ8plex (Y)"
2::2.0_insect_contig00250_4|1-709 gene=isogroup00002	30.5	length=2131	VAAVFLIFGTNPSAQTLQR	56.31	"iTRAQ8plex (Y)"
2::2.0_insect_contig00250_4|1-709 gene=isogroup00002	30.5	length=2131	VAAVFLIFGTNPSAQTLQR	63.74	"iTRAQ8plex (Y)"
2::2.0_insect_contig00250_4|1-709 gene=isogroup00002	30.5	length=2131	TVMVLSLNELAR	32.74	"iTRAQ8plex (Y)"
2::2.0_insect_contig00057_3|1-433 gene=isogroup00001	34.2	length=1303	AGVLGQMEELR	33.4	"iTRAQ8plex (Y)"
2::2.0_insect_contig00057_3|1-433 gene=isogroup00001	34.2	length=1303	LTQEAVADLER	59.59	"iTRAQ8plex (Y)"
2::2.0_insect_contig00057_3|1-433 gene=isogroup00001	34.2	length=1303	LEQTLDELEDSLER	37.55	"iTRAQ8plex (Y)"
2::2.0_insect_contig00057_3|1-433 gene=isogroup00001	34.2	length=1303	AGVLGQMEELR	34.82	"iTRAQ8plex (Y)"
2::2.0_insect_contig00057_3|1-433 gene=isogroup00001	34.2	length=1303	LTQEAVADLER	60.86	"iTRAQ8plex (Y)"
2::2.0_insect_contig00057_3|1-433 gene=isogroup00001	34.2	length=1303	LTQEAVADLER	62.13	"iTRAQ8plex (Y)"
2::2.0_insect_contig00057_3|1-433 gene=isogroup00001	34.2	length=1303	SDLESQLADTQER	42.78	"iTRAQ8plex (Y)"
2::2.0_insect_contig00057_3|1-433 gene=isogroup00001	34.2	length=1303	IEELEEEVEAER	43.03	"iTRAQ8plex (Y)"
2::2.0_insect_contig00057_3|1-433 gene=isogroup00001	34.2	length=1303	AGVLGQMEELR	48.64	"iTRAQ8plex (Y)"
2::2.0_insect_contig00057_3|1-433 gene=isogroup00001	34.2	length=1303	IEELEEEVEAER	33.45	"iTRAQ8plex (Y)"
2::2.0_insect_contig00057_3|1-433 gene=isogroup00001	34.2	length=1303	LTQEAVADLER	47.26	"iTRAQ8plex (Y)"
2::2.0_insect_contig00057_3|1-433 gene=isogroup00001	34.2	length=1303	IEELEEEVEAER	54.2	"iTRAQ8plex (Y)"
2::2.0_insect_contig00057_3|1-433 gene=isogroup00001	34.2	length=1303	SDLESQLADTQER	52.86	"iTRAQ8plex (Y)"
2::2.0_insect_contig00057_3|1-433 gene=isogroup00001	34.2	length=1303	IEELEEEVEAER	57.74	"iTRAQ8plex (Y)"
2::2.0_insect_contig00057_3|1-433 gene=isogroup00001	34.2	length=1303	IEELEEEVEAER	59.15	"iTRAQ8plex (Y)"
2::2.0_insect_contig00057_3|1-433 gene=isogroup00001	34.2	length=1303	LTQEAVADLER	62.15	"iTRAQ8plex (Y)"
2::2.0_insect_contig00057_3|1-433 gene=isogroup00001	34.2	length=1303	ELEALNTK	34.78	"iTRAQ8plex (Y)"
2::2.0_insect_contig00057_3|1-433 gene=isogroup00001	34.2	length=1303	IEELEEEVEAER	59.06	"iTRAQ8plex (Y)"
2::2.0_insect_contig00057_3|1-433 gene=isogroup00001	34.2	length=1303	LEQTLDELEDSLER	56.17	"iTRAQ8plex (Y)"
2::2.0_insect_contig00057_3|1-433 gene=isogroup00001	34.2	length=1303	IEELEEEVEAER	58.98	"iTRAQ8plex (Y)"
2::2.0_insect_contig00057_3|1-433 gene=isogroup00001	34.2	length=1303	IEELEEEVEAER	33.41	"iTRAQ8plex (Y)"
2::2.0_insect_contig00057_3|1-433 gene=isogroup00001	34.2	length=1303	VRPLLHVVDIDAELK	48.48	"iTRAQ8plex (Y)"
2::2.0_insect_contig00057_3|1-433 gene=isogroup00001	34.2	length=1303	AGVLGQMEELR	36.56	"iTRAQ8plex (Y)"
2::2.0_insect_contig00057_3|1-433 gene=isogroup00001	34.2	length=1303	IEELEEEVEAER	56.03	"iTRAQ8plex (Y)"
2::2.0_insect_contig00057_3|1-433 gene=isogroup00001	34.2	length=1303	IEELEEEVEAER	42.86	"iTRAQ8plex (Y)"
2::2.0_insect_contig00057_3|1-433 gene=isogroup00001	34.2	length=1303	LEQELSGLK	49.99	"iTRAQ8plex (Y)"
2::2.0_insect_contig00057_3|1-433 gene=isogroup00001	34.2	length=1303	LEQTLDELEDSLER	39.75	"iTRAQ8plex (Y)"
2::2.0_insect_contig00057_3|1-433 gene=isogroup00001	34.2	length=1303	LEQTLDELEDSLER	64.16	"iTRAQ8plex (Y)"
2::2.0_insect_contig00057_3|1-433 gene=isogroup00001	34.2	length=1303	LEQTLDELEDSLER	61.16	"iTRAQ8plex (Y)"
2::2.0_insect_contig00057_3|1-433 gene=isogroup00001	34.2	length=1303	IEELEEEVEAER	58.65	"iTRAQ8plex (Y)"
2::2.0_insect_contig00057_3|1-433 gene=isogroup00001	34.2	length=1303	LEQTLDELEDSLER	74.07	"iTRAQ8plex (Y)"
2::2.0_insect_contig00057_3|1-433 gene=isogroup00001	34.2	length=1303	LEQTLDELEDSLER	46.14	"iTRAQ8plex (Y)"
2::2.0_insect_contig00057_3|1-433 gene=isogroup00001	34.2	length=1303	IEELEEEVEAER	58.7	"iTRAQ8plex (Y)"
2::2.0_insect_contig00057_3|1-433 gene=isogroup00001	34.2	length=1303	VRPLLHVVDIDAELK	32.67	"iTRAQ8plex (Y)"
2::2.0_insect_contig00057_3|1-433 gene=isogroup00001	34.2	length=1303	ELEQTIQR	40.09	"iTRAQ8plex (Y)"
2::2.0_insect_contig00057_3|1-433 gene=isogroup00001	34.2	length=1303	LEQTLDELEDSLER	35.51	"iTRAQ8plex (Y)"
2::2.0_insect_contig00057_3|1-433 gene=isogroup00001	34.2	length=1303	TAEELQAAEDK	32.07	"iTRAQ8plex (Y)"
2::2.0_insect_contig00057_3|1-433 gene=isogroup00001	34.2	length=1303	IEELEEEVEAER	57.46	"iTRAQ8plex (Y)"
2::2.0_insect_contig00057_3|1-433 gene=isogroup00001	34.2	length=1303	LTQEAVADLER	52.05	"iTRAQ8plex (Y)"
2::2.0_insect_contig00057_3|1-433 gene=isogroup00001	34.2	length=1303	DVEDLELAVQK	44.61	"iTRAQ8plex (Y)"
2::2.0_insect_contig00057_3|1-433 gene=isogroup00001	34.2	length=1303	IEELEEEVEAER	34.34	"iTRAQ8plex (Y)"
2::2.0_insect_contig00057_3|1-433 gene=isogroup00001	34.2	length=1303	LTQEAVADLER	62.76	"iTRAQ8plex (Y)"
2::2.0_insect_contig00057_3|1-433 gene=isogroup00001	34.2	length=1303	IEELEEEVEAER	42.27	"iTRAQ8plex (Y)"
2::2.0_insect_contig00057_3|1-433 gene=isogroup00001	34.2	length=1303	AGVLGQMEELR	49.19	"iTRAQ8plex (Y)"
2::2.0_insect_contig00057_3|1-433 gene=isogroup00001	34.2	length=1303	IEELEEEVEAER	56.8	"iTRAQ8plex (Y)"
2::2.0_insect_contig00057_3|1-433 gene=isogroup00001	34.2	length=1303	LEQTLDELEDSLER	43.51	"iTRAQ8plex (Y)"
2::2.0_insect_contig00057_3|1-433 gene=isogroup00001	34.2	length=1303	IEELEEEVEAER	55.15	"iTRAQ8plex (Y)"
2::2.0_insect_contig00057_3|1-433 gene=isogroup00001	34.2	length=1303	LEQTLDELEDSLER	63.03	"iTRAQ8plex (Y)"
2::2.0_insect_contig00057_3|1-433 gene=isogroup00001	34.2	length=1303	AGVLGQMEELR	50.06	"iTRAQ8plex (Y)"
2::2.0_insect_contig00057_3|1-433 gene=isogroup00001	34.2	length=1303	IEELEEEVEAER	34.88	"iTRAQ8plex (Y)"
2::2.0_insect_contig00057_3|1-433 gene=isogroup00001	34.2	length=1303	LEQTLDELEDSLER	74.97	"iTRAQ8plex (Y)"
2::2.0_insect_contig00057_3|1-433 gene=isogroup00001	34.2	length=1303	LEQTLDELEDSLER	54.83	"iTRAQ8plex (Y)"
2::2.0_insect_contig00057_3|1-433 gene=isogroup00001	34.2	length=1303	GSLQSITER	47.07	"iTRAQ8plex (Y)"
2::2.0_insect_contig00057_3|1-433 gene=isogroup00001	34.2	length=1303	IEELEEEVEAER	58.14	"iTRAQ8plex (Y)"
2::2.0_insect_contig00057_3|1-433 gene=isogroup00001	34.2	length=1303	IEELEEEVEAER	47.87	"iTRAQ8plex (Y)"
2::2.0_insect_contig00057_3|1-433 gene=isogroup00001	34.2	length=1303	DVEDLELAVQK	62.59	"iTRAQ8plex (Y)"
2::2.0_insect_contig00057_3|1-433 gene=isogroup00001	34.2	length=1303	LEQTLDELEDSLER	85.69	"iTRAQ8plex (Y)"
2::2.0_insect_contig00057_3|1-433 gene=isogroup00001	34.2	length=1303	LEQELSGLK	47.72	"iTRAQ8plex (Y)"
2::2.0_insect_contig00057_3|1-433 gene=isogroup00001	34.2	length=1303	VRPLLHVVDIDAELK	29.37	"iTRAQ8plex (Y)"
2::2.0_insect_contig00057_3|1-433 gene=isogroup00001	34.2	length=1303	LEQTLDELEDSLER	72.64	"iTRAQ8plex (Y)"
2::2.0_insect_contig00057_3|1-433 gene=isogroup00001	34.2	length=1303	AGVLGQMEELR	50.87	"iTRAQ8plex (Y)"
2::2.0_insect_contig00057_3|1-433 gene=isogroup00001	34.2	length=1303	LEQTLDELEDSLER	42.37	"iTRAQ8plex (Y)"
2::2.0_insect_contig00057_3|1-433 gene=isogroup00001	34.2	length=1303	LEQTLDELEDSLER	68.57	"iTRAQ8plex (Y)"
2::2.0_insect_contig00057_3|1-433 gene=isogroup00001	34.2	length=1303	VRPLLHVVDIDAELK	39.86	"iTRAQ8plex (Y)"
2::2.0_insect_contig00057_3|1-433 gene=isogroup00001	34.2	length=1303	LEEAGGATSAQIELNK	33.64	"iTRAQ8plex (Y)"
2::2.0_insect_contig00057_3|1-433 gene=isogroup00001	34.2	length=1303	AGVLGQMEELR	52.66	"iTRAQ8plex (Y)"
2::2.0_insect_contig00057_3|1-433 gene=isogroup00001	34.2	length=1303	LEQTLDELEDSLER	41.46	"iTRAQ8plex (Y)"
2::2.0_insect_contig00057_3|1-433 gene=isogroup00001	34.2	length=1303	IEELEEEVEAER	53.79	"iTRAQ8plex (Y)"
2::2.0_insect_contig00057_3|1-433 gene=isogroup00001	34.2	length=1303	VRPLLHVVDIDAELK	29.63	"iTRAQ8plex (Y)"
2::2.0_insect_contig00057_3|1-433 gene=isogroup00001	34.2	length=1303	DVEDLELAVQK	57.23	"iTRAQ8plex (Y)"
2::2.0_insect_contig00057_3|1-433 gene=isogroup00001	34.2	length=1303	LEQTLDELEDSLER	76.37	"iTRAQ8plex (Y)"
2::2.0_insect_contig00057_3|1-433 gene=isogroup00001	34.2	length=1303	AGVLGQMEELR	43.62	"Oxidation (M)"
2::2.0_insect_contig00057_3|1-433 gene=isogroup00001	34.2	length=1303	LEQTLDELEDSLER	48.84	"Oxidation (M)"
2::2.0_insect_contig00057_3|1-433 gene=isogroup00001	34.2	length=1303	AGVLGQMEELR	39.87	"Oxidation (M)"
2::2.0_insect_contig00057_3|1-433 gene=isogroup00001	34.2	length=1303	LTQEAVADLER	62.56	"Oxidation (M)"
2::2.0_insect_contig00057_3|1-433 gene=isogroup00001	34.2	length=1303	LEQTLDELEDSLER	52.95	"Oxidation (M)"
2::2.0_insect_isotig00222_5|212-594 gene=isogroup00036	36.6	length=2187 numContigs=5	LCYVALDFEQEMATAASSSSLEK	37.99	"iTRAQ8plex (Y)"
2::2.0_insect_isotig00222_5|212-594 gene=isogroup00036	36.6	length=2187 numContigs=5	GYSFTTTAER	31.26	"iTRAQ8plex (Y)"
2::2.0_insect_isotig00222_5|212-594 gene=isogroup00036	36.6	length=2187 numContigs=5	SYELPDGQVITIGNER	33.62	"iTRAQ8plex (Y)"
2::2.0_insect_isotig00222_5|212-594 gene=isogroup00036	36.6	length=2187 numContigs=5	SYELPDGQVITIGNER	71.28	"iTRAQ8plex (Y)"
2::2.0_insect_isotig00222_5|212-594 gene=isogroup00036	36.6	length=2187 numContigs=5	VAPEEHPVLLTEAPLNPK	32.84	"iTRAQ8plex (Y)"
2::2.0_insect_isotig00222_5|212-594 gene=isogroup00036	36.6	length=2187 numContigs=5	DLYANTVLSGGTTMYPGIADR	58.42	"Oxidation (M)"
2::2.0_insect_isotig00222_5|212-594 gene=isogroup00036	36.6	length=2187 numContigs=5	GYSFTTTAER	48.95	"Oxidation (M)"
2::2.0_insect_isotig00222_5|212-594 gene=isogroup00036	36.6	length=2187 numContigs=5	DLYANTVLSGGTTMYPGIADR	61.98	"Oxidation (M)"
2::2.0_insect_isotig00222_5|212-594 gene=isogroup00036	36.6	length=2187 numContigs=5	SYELPDGQVITIGNER	46.72	"Oxidation (M)"
2::2.0_insect_isotig00222_5|212-594 gene=isogroup00036	36.6	length=2187 numContigs=5	SYELPDGQVITIGNER	64.52	"Oxidation (M)"
2::2.0_insect_isotig00222_5|212-594 gene=isogroup00036	36.6	length=2187 numContigs=5	SYELPDGQVITIGNER	48.94	"iTRAQ8plex (Y)"
2::2.0_insect_isotig00222_5|212-594 gene=isogroup00036	36.6	length=2187 numContigs=5	DLTDYLMK	43.21	"iTRAQ8plex (Y)"
2::2.0_insect_isotig00222_5|212-594 gene=isogroup00036	36.6	length=2187 numContigs=5	LCYVALDFEQEMATAASSSSLEK	68.82	"iTRAQ8plex (Y)"
2::2.0_insect_isotig00222_5|212-594 gene=isogroup00036	36.6	length=2187 numContigs=5	HQGVMVGMGQK	34.76	"Oxidation (M)"
2::2.0_insect_isotig00222_5|212-594 gene=isogroup00036	36.6	length=2187 numContigs=5	GYSFTTTAER	48.44	"Oxidation (M)"
2::2.0_insect_isotig00222_5|212-594 gene=isogroup00036	36.6	length=2187 numContigs=5	SYELPDGQVITIGNER	57.46	"Oxidation (M)"
2::2.0_insect_isotig00222_5|212-594 gene=isogroup00036	36.6	length=2187 numContigs=5	KDLYANTVLSGGTTMYPGIADR	75.9	"Oxidation (M)"
2::2.0_insect_isotig00222_5|212-594 gene=isogroup00036	36.6	length=2187 numContigs=5	DLYANTVLSGGTTMYPGIADR	88.67	"Oxidation (M)"
2::2.0_insect_isotig00222_5|212-594 gene=isogroup00036	36.6	length=2187 numContigs=5	LCYVALDFEQEMATAASSSSLEK	76.44	"Oxidation (M)"
2::2.0_insect_isotig00222_5|212-594 gene=isogroup00036	36.6	length=2187 numContigs=5	KDLYANTVLSGGTTMYPGIADR	67.03	"Oxidation (M)"
2::2.0_insect_isotig00222_5|212-594 gene=isogroup00036	36.6	length=2187 numContigs=5	DLTDYLMK	40.79	"Oxidation (M)"
2::2.0_insect_isotig00222_5|212-594 gene=isogroup00036	36.6	length=2187 numContigs=5	HQGVMVGMGQK	35.24	"Oxidation (M)"
2::2.0_insect_isotig00222_5|212-594 gene=isogroup00036	36.6	length=2187 numContigs=5	DLYANTVLSGGTTMYPGIADR	66.64	"Oxidation (M)"
2::2.0_insect_isotig00222_5|212-594 gene=isogroup00036	36.6	length=2187 numContigs=5	SYELPDGQVITIGNER	76.75	"Oxidation (M)"
2::2.0_insect_isotig00222_5|212-594 gene=isogroup00036	36.6	length=2187 numContigs=5	SYELPDGQVITIGNER	56.17	"Oxidation (M)"
2::2.0_insect_isotig00222_5|212-594 gene=isogroup00036	36.6	length=2187 numContigs=5	LCYVALDFEQEMATAASSSSLEK	29.84	"iTRAQ8plex (Y)"
2::2.0_insect_isotig00222_5|212-594 gene=isogroup00036	36.6	length=2187 numContigs=5	KDLYANTVLSGGTTMYPGIADR	39.29	"Oxidation (M)"
2::2.0_insect_isotig00222_5|212-594 gene=isogroup00036	36.6	length=2187 numContigs=5	DLYANTVLSGGTTMYPGIADR	61.41	"Oxidation (M)"
2::2.0_insect_isotig00222_5|212-594 gene=isogroup00036	36.6	length=2187 numContigs=5	HQGVMVGMGQK	35.49	"Oxidation (M)"
2::2.0_insect_isotig00222_5|212-594 gene=isogroup00036	36.6	length=2187 numContigs=5	DLYANTVLSGGTTMYPGIADR	76.95	"Oxidation (M)"
2::2.0_insect_isotig00222_5|212-594 gene=isogroup00036	36.6	length=2187 numContigs=5	LCYVALDFEQEMATAASSSSLEK	104.41	"Oxidation (M)"
2::2.0_insect_isotig00222_5|212-594 gene=isogroup00036	36.6	length=2187 numContigs=5	EITALAPSTMK	34.65	"Oxidation (M)"
2::2.0_insect_isotig00222_5|212-594 gene=isogroup00036	36.6	length=2187 numContigs=5	KDLYANTVLSGGTTMYPGIADR	76.75	"Oxidation (M)"
2::2.0_insect_isotig00222_5|212-594 gene=isogroup00036	36.6	length=2187 numContigs=5	AGFAGDDAPR	42.2	"Oxidation (M)"
2::2.0_insect_isotig00222_5|212-594 gene=isogroup00036	36.6	length=2187 numContigs=5	SYELPDGQVITIGNER	77.86	"Oxidation (M)"
2::2.0_insect_isotig00222_5|212-594 gene=isogroup00036	36.6	length=2187 numContigs=5	SYELPDGQVITIGNER	31.54	"Oxidation (M)"
2::2.0_insect_isotig00222_5|212-594 gene=isogroup00036	36.6	length=2187 numContigs=5	DLTDYLMK	43.38	"Oxidation (M)"
2::2.0_insect_isotig00222_5|212-594 gene=isogroup00036	36.6	length=2187 numContigs=5	LCYVALDFEQEMATAASSSSLEK	58.36	"Oxidation (M)"
2::2.0_insect_isotig00222_5|212-594 gene=isogroup00036	36.6	length=2187 numContigs=5	HQGVMVGMGQK	63.88	"Oxidation (M)"
2::2.0_insect_isotig00222_5|212-594 gene=isogroup00036	36.6	length=2187 numContigs=5	LCYVALDFEQEMATAASSSSLEK	77.1	"Oxidation (M)"
2::2.0_insect_isotig00222_5|212-594 gene=isogroup00036	36.6	length=2187 numContigs=5	DLTDYLMK	41.67	"Oxidation (M)"
2::2.0_insect_isotig00222_5|212-594 gene=isogroup00036	36.6	length=2187 numContigs=5	DLTDYLMK	42.44	"Oxidation (M)"
2::2.0_insect_isotig00222_5|212-594 gene=isogroup00036	36.6	length=2187 numContigs=5	DLTDYLMK	40.42	"Oxidation (M)"
2::2.0_insect_isotig00222_5|212-594 gene=isogroup00036	36.6	length=2187 numContigs=5	LCYVALDFEQEMATAASSSSLEK	66.52	"Oxidation (M)"
2::2.0_insect_isotig00222_5|212-594 gene=isogroup00036	36.6	length=2187 numContigs=5	DLYANTVLSGGTTMYPGIADR	48.65	"Oxidation (M)"
2::2.0_insect_isotig00222_5|212-594 gene=isogroup00036	36.6	length=2187 numContigs=5	DLYANTVLSGGTTMYPGIADR	49.12	"Oxidation (M)"
2::2.0_insect_isotig00222_5|212-594 gene=isogroup00036	36.6	length=2187 numContigs=5	HQGVMVGMGQK	40.93	"Oxidation (M)"
2::2.0_insect_isotig00222_5|212-594 gene=isogroup00036	36.6	length=2187 numContigs=5	AGFAGDDAPR	48.37	"Oxidation (M)"
2::2.0_insect_isotig00222_5|212-594 gene=isogroup00036	36.6	length=2187 numContigs=5	DLYANTVLSGGTTMYPGIADR	73.2	"Oxidation (M)"
2::2.0_insect_isotig00222_5|212-594 gene=isogroup00036	36.6	length=2187 numContigs=5	LCYVALDFEQEMATAASSSSLEK	75.56	"Oxidation (M)"
2::2.0_insect_isotig00222_5|212-594 gene=isogroup00036	36.6	length=2187 numContigs=5	SYELPDGQVITIGNER	63.57	"Oxidation (M)"
2::2.0_insect_isotig00222_5|212-594 gene=isogroup00036	36.6	length=2187 numContigs=5	DLTDYLMK	43.54	"Oxidation (M)"
2::2.0_insect_isotig00222_5|212-594 gene=isogroup00036	36.6	length=2187 numContigs=5	DSYVGDEAQSK	34.37	"Oxidation (M)"
2::2.0_insect_isotig00222_5|212-594 gene=isogroup00036	36.6	length=2187 numContigs=5	AGFAGDDAPR	54.77	"Oxidation (M)"
2::2.0_insect_isotig00222_5|212-594 gene=isogroup00036	36.6	length=2187 numContigs=5	KDLYANTVLSGGTTMYPGIADR	66.43	"Oxidation (M)"
2::2.0_insect_isotig00222_5|212-594 gene=isogroup00036	36.6	length=2187 numContigs=5	DLYANTVLSGGTTMYPGIADR	75.93	"Oxidation (M)"
2::2.0_insect_isotig00222_5|212-594 gene=isogroup00036	36.6	length=2187 numContigs=5	GYSFTTTAER	31.23	"iTRAQ8plex (Y)"
2::2.0_insect_isotig00222_5|212-594 gene=isogroup00036	36.6	length=2187 numContigs=5	DLTDYLMK	41.77	"iTRAQ8plex (Y)"
2::2.0_insect_isotig00222_5|212-594 gene=isogroup00036	36.6	length=2187 numContigs=5	HQGVMVGMGQK	63.97	"iTRAQ8plex (Y)"
2::2.0_insect_isotig00223_5|40-422 gene=isogroup00036	36.6	length=1669 numContigs=4
2::2.0_insect_isotig01613_6|27-500 gene=isogroup00645	37.1	length=1729 numContigs=2	SLAPIDPNSDWSANFSK	32.35	"iTRAQ8plex (Y)"
2::2.0_insect_isotig01613_6|27-500 gene=isogroup00645	37.1	length=1729 numContigs=2	MLGFTDPQFIELMR	56.07	"iTRAQ8plex (Y)"
2::2.0_insect_isotig01613_6|27-500 gene=isogroup00645	37.1	length=1729 numContigs=2	ETNYYTVLFGVSR	49.79	"iTRAQ8plex (Y)"
2::2.0_insect_isotig01613_6|27-500 gene=isogroup00645	37.1	length=1729 numContigs=2	MLGFTDPQFIELMR	33.71	"Oxidation (M)"
2::2.0_insect_isotig01613_6|27-500 gene=isogroup00645	37.1	length=1729 numContigs=2	VGEVTVDMIYGGMR	60.5	"Oxidation (M)"
2::2.0_insect_isotig01613_6|27-500 gene=isogroup00645	37.1	length=1729 numContigs=2	VGEVTVDMIYGGMR	47.71	"Oxidation (M)"
2::2.0_insect_isotig01613_6|27-500 gene=isogroup00645	37.1	length=1729 numContigs=2	VGEVTVDMIYGGMR	56.28	"Oxidation (M)"
2::2.0_insect_isotig01613_6|27-500 gene=isogroup00645	37.1	length=1729 numContigs=2	MLGFTDPQFIELMR	39.51	"Oxidation (M)"
2::2.0_insect_isotig01613_6|27-500 gene=isogroup00645	37.1	length=1729 numContigs=2	VGEVTVDMIYGGMR	53.47	"Oxidation (M)"
2::2.0_insect_isotig01613_6|27-500 gene=isogroup00645	37.1	length=1729 numContigs=2	SMSTDGLMK	46.32	"Oxidation (M)"
2::2.0_insect_isotig01613_6|27-500 gene=isogroup00645	37.1	length=1729 numContigs=2	VVPNILLETGK	38.65	"Oxidation (M)"
2::2.0_insect_isotig01613_6|27-500 gene=isogroup00645	37.1	length=1729 numContigs=2	LVSNVFK	32.02	"Oxidation (M)"
2::2.0_insect_isotig01613_6|27-500 gene=isogroup00645	37.1	length=1729 numContigs=2	MLGFTDPQFIELMR	65.08	"Oxidation (M)"
2::2.0_insect_isotig01613_6|27-500 gene=isogroup00645	37.1	length=1729 numContigs=2	YWEYVYEDSLDLIAK	68.29	"iTRAQ8plex (Y)"
2::2.0_insect_isotig01613_6|27-500 gene=isogroup00645	37.1	length=1729 numContigs=2	LASEIGVDASEDQIK	45.64	"iTRAQ8plex (Y)"
2::2.0_insect_isotig01613_6|27-500 gene=isogroup00645	37.1	length=1729 numContigs=2	GLVCETSVLDADEGIR	93.39	"iTRAQ8plex (Y)"
2::2.0_insect_isotig01613_6|27-500 gene=isogroup00645	37.1	length=1729 numContigs=2	MLGFTDPQFIELMR	48.94	"iTRAQ8plex (Y)"
2::2.0_insect_isotig01613_6|27-500 gene=isogroup00645	37.1	length=1729 numContigs=2	VGEVTVDMIYGGMR	39.78	"iTRAQ8plex (Y)"
2::2.0_insect_isotig01613_6|27-500 gene=isogroup00645	37.1	length=1729 numContigs=2	ALGVLASLIWSR	39.73	"iTRAQ8plex (Y)"
2::2.0_insect_isotig01613_6|27-500 gene=isogroup00645	37.1	length=1729 numContigs=2	VVPNILLETGK	62.06	"iTRAQ8plex (Y)"
2::2.0_insect_isotig01613_6|27-500 gene=isogroup00645	37.1	length=1729 numContigs=2	HLPNDPLFK	33.26	"iTRAQ8plex (Y)"
2::2.0_insect_isotig01613_6|27-500 gene=isogroup00645	37.1	length=1729 numContigs=2	VGEVTVDMIYGGMR	47.41	"Oxidation (M)"
2::2.0_insect_isotig01613_6|27-500 gene=isogroup00645	37.1	length=1729 numContigs=2	ALGVLASLIWSR	48.5	"Oxidation (M)"
2::2.0_insect_isotig01613_6|27-500 gene=isogroup00645	37.1	length=1729 numContigs=2	YWEYVYEDSLDLIAK	52.83	"Oxidation (M)"
2::2.0_insect_isotig01613_6|27-500 gene=isogroup00645	37.1	length=1729 numContigs=2	MLGFTDPQFIELMR	57.69	"Oxidation (M)"
2::2.0_insect_isotig01613_6|27-500 gene=isogroup00645	37.1	length=1729 numContigs=2	IPVVAATIYNNQFR	46.37	"iTRAQ8plex (Y)"
2::2.0_insect_isotig01613_6|27-500 gene=isogroup00645	37.1	length=1729 numContigs=2	MLGFTDPQFIELMR	30.9	"Oxidation (M)"
2::2.0_insect_isotig01613_6|27-500 gene=isogroup00645	37.1	length=1729 numContigs=2	VGEVTVDMIYGGMR	53.59	"Oxidation (M)"
2::2.0_insect_isotig01613_6|27-500 gene=isogroup00645	37.1	length=1729 numContigs=2	MLGFTDPQFIELMR	54.64	"Oxidation (M)"
2::2.0_insect_isotig01613_6|27-500 gene=isogroup00645	37.1	length=1729 numContigs=2	GLVCETSVLDADEGIR	83.96	"Oxidation (M)"
2::2.0_insect_isotig01613_6|27-500 gene=isogroup00645	37.1	length=1729 numContigs=2	MLGFTDPQFIELMR	39.13	"Oxidation (M)"
2::2.0_insect_isotig01613_6|27-500 gene=isogroup00645	37.1	length=1729 numContigs=2	ALGVLASLIWSR	34.67	"Oxidation (M)"
2::2.0_insect_isotig01613_6|27-500 gene=isogroup00645	37.1	length=1729 numContigs=2	MLGFTDPQFIELMR	51.63	"Oxidation (M)"
2::2.0_insect_isotig01613_6|27-500 gene=isogroup00645	37.1	length=1729 numContigs=2	VGEVTVDMIYGGMR	55.04	"Oxidation (M)"
2::2.0_insect_isotig01613_6|27-500 gene=isogroup00645	37.1	length=1729 numContigs=2	MLGFTDPQFIELMR	47.61	"Oxidation (M)"
2::2.0_insect_isotig01613_6|27-500 gene=isogroup00645	37.1	length=1729 numContigs=2	ALGVLASLIWSR	38.39	"Oxidation (M)"
2::2.0_insect_isotig01613_6|27-500 gene=isogroup00645	37.1	length=1729 numContigs=2	VGEVTVDMIYGGMR	60.5	"Oxidation (M)"
2::2.0_insect_isotig01613_6|27-500 gene=isogroup00645	37.1	length=1729 numContigs=2	IPVVAATIYNNQFR	43.97	"Oxidation (M)"
2::2.0_insect_isotig01613_6|27-500 gene=isogroup00645	37.1	length=1729 numContigs=2	ALGVLASLIWSR	38.52	"Oxidation (M)"
2::2.0_insect_isotig01613_6|27-500 gene=isogroup00645	37.1	length=1729 numContigs=2	ETNYYTVLFGVSR	45.74	"Oxidation (M)"
2::2.0_insect_isotig01613_6|27-500 gene=isogroup00645	37.1	length=1729 numContigs=2	MLGFTDPQFIELMR	46.27	"Oxidation (M)"
2::2.0_insect_isotig01613_6|27-500 gene=isogroup00645	37.1	length=1729 numContigs=2	VGEVTVDMIYGGMR	53.9	"Oxidation (M)"
2::2.0_insect_isotig01613_6|27-500 gene=isogroup00645	37.1	length=1729 numContigs=2	MLGFTDPQFIELMR	39.98	"Oxidation (M)"
2::2.0_insect_isotig01613_6|27-500 gene=isogroup00645	37.1	length=1729 numContigs=2	IPVVAATIYNNQFR	49.91	"Oxidation (M)"
2::2.0_insect_isotig01613_6|27-500 gene=isogroup00645	37.1	length=1729 numContigs=2	IPVVAATIYNNQFR	41.63	"Oxidation (M)"
2::2.0_insect_isotig01613_6|27-500 gene=isogroup00645	37.1	length=1729 numContigs=2	ALGLPLERPK	28.88	"Oxidation (M)"
2::2.0_insect_isotig01613_6|27-500 gene=isogroup00645	37.1	length=1729 numContigs=2	VGEVTVDMIYGGMR	42.21	"Oxidation (M)"
2::2.0_insect_isotig01613_6|27-500 gene=isogroup00645	37.1	length=1729 numContigs=2	VGEVTVDMIYGGMR	47.43	"Oxidation (M)"
2::2.0_insect_isotig01613_6|27-500 gene=isogroup00645	37.1	length=1729 numContigs=2	VVPNILLETGK	33.42	"Oxidation (M)"
2::2.0_insect_isotig01613_6|27-500 gene=isogroup00645	37.1	length=1729 numContigs=2	MLGFTDPQFIELMR	72.25	"Oxidation (M)"
2::2.0_insect_isotig01613_6|27-500 gene=isogroup00645	37.1	length=1729 numContigs=2	VGEVTVDMIYGGMR	56.42	"Oxidation (M)"
2::2.0_insect_isotig01613_6|27-500 gene=isogroup00645	37.1	length=1729 numContigs=2	LASEIGVDASEDQIK	66.18	"Oxidation (M)"
2::2.0_insect_isotig01613_6|27-500 gene=isogroup00645	37.1	length=1729 numContigs=2	ETNYYTVLFGVSR	51.06	"Oxidation (M)"
2::2.0_insect_isotig01613_6|27-500 gene=isogroup00645	37.1	length=1729 numContigs=2	VGEVTVDMIYGGMR	61.07	"Oxidation (M)"
2::2.0_insect_isotig01613_6|27-500 gene=isogroup00645	37.1	length=1729 numContigs=2	SLAPIDPNSDWSANFSK	56.06	"Oxidation (M)"
2::2.0_insect_isotig01613_6|27-500 gene=isogroup00645	37.1	length=1729 numContigs=2	SLAPIDPNSDWSANFSK	46.27	"Oxidation (M)"
2::2.0_insect_isotig01613_6|27-500 gene=isogroup00645	37.1	length=1729 numContigs=2	VVPNILLETGK	74.51	"Oxidation (M)"
2::2.0_insect_isotig01613_6|27-500 gene=isogroup00645	37.1	length=1729 numContigs=2	VGEVTVDMIYGGMR	54.92	"Oxidation (M)"
2::2.0_insect_isotig01613_6|27-500 gene=isogroup00645	37.1	length=1729 numContigs=2	IPVVAATIYNNQFR	44.77	"Oxidation (M)"
2::2.0_insect_isotig01613_6|27-500 gene=isogroup00645	37.1	length=1729 numContigs=2	IPVVAATIYNNQFR	36.38	"Oxidation (M)"
2::2.0_insect_isotig01613_6|27-500 gene=isogroup00645	37.1	length=1729 numContigs=2	LASEIGVDASEDQIK	48.1	"Oxidation (M)"
2::2.0_insect_isotig01613_6|27-500 gene=isogroup00645	37.1	length=1729 numContigs=2	ALGVLASLIWSR	37.25	"Oxidation (M)"
2::2.0_insect_isotig01613_6|27-500 gene=isogroup00645	37.1	length=1729 numContigs=2	YWEYVYEDSLDLIAK	36.38	"Oxidation (M)"
2::2.0_insect_isotig01614_2|1-473 gene=isogroup00645	37.2	length=1647 numContigs=1
3::C3430952_1|1-370 1	34.3	1113 MUSCLE MYOSIN HEAVY CHAIN [PAPILIO XUTHUS]	AGVLGQMEELR	33.4	"Oxidation (M)"
3::C3430952_1|1-370 1	34.3	1113 MUSCLE MYOSIN HEAVY CHAIN [PAPILIO XUTHUS]	IAAVILESTGLDPDQYR	65.9	"Oxidation (M)"
3::C3430952_1|1-370 1	34.3	1113 MUSCLE MYOSIN HEAVY CHAIN [PAPILIO XUTHUS]	AGVLGQMEELR	49.19	"Oxidation (M)"
3::C3430952_1|1-370 1	34.3	1113 MUSCLE MYOSIN HEAVY CHAIN [PAPILIO XUTHUS]	LEQTLDELEDSLER	43.51	"Oxidation (M)"
3::C3430952_1|1-370 1	34.3	1113 MUSCLE MYOSIN HEAVY CHAIN [PAPILIO XUTHUS]	ILAPGPAAK	31.78	"Oxidation (M)"
3::C3430952_1|1-370 1	34.3	1113 MUSCLE MYOSIN HEAVY CHAIN [PAPILIO XUTHUS]	IAAVILESTGLDPDQYR	61.88	"Oxidation (M)"
3::C3430952_1|1-370 1	34.3	1113 MUSCLE MYOSIN HEAVY CHAIN [PAPILIO XUTHUS]	LEQTLDELEDSLER	37.55	"Oxidation (M)"
3::C3430952_1|1-370 1	34.3	1113 MUSCLE MYOSIN HEAVY CHAIN [PAPILIO XUTHUS]	LEQTLDELEDSLER	63.03	"Oxidation (M)"
3::C3430952_1|1-370 1	34.3	1113 MUSCLE MYOSIN HEAVY CHAIN [PAPILIO XUTHUS]	AGVLGQMEELR	34.82	"Oxidation (M)"
3::C3430952_1|1-370 1	34.3	1113 MUSCLE MYOSIN HEAVY CHAIN [PAPILIO XUTHUS]	ILAPGPAAK	29.77	"Oxidation (M)"
3::C3430952_1|1-370 1	34.3	1113 MUSCLE MYOSIN HEAVY CHAIN [PAPILIO XUTHUS]	AGVLGQMEELR	50.06	"Oxidation (M)"
3::C3430952_1|1-370 1	34.3	1113 MUSCLE MYOSIN HEAVY CHAIN [PAPILIO XUTHUS]	LEQTLDELEDSLER	54.83	"Oxidation (M)"
3::C3430952_1|1-370 1	34.3	1113 MUSCLE MYOSIN HEAVY CHAIN [PAPILIO XUTHUS]	LEQTLDELEDSLER	74.97	"Oxidation (M)"
3::C3430952_1|1-370 1	34.3	1113 MUSCLE MYOSIN HEAVY CHAIN [PAPILIO XUTHUS]	GSLQSITER	47.07	"Oxidation (M)"
3::C3430952_1|1-370 1	34.3	1113 MUSCLE MYOSIN HEAVY CHAIN [PAPILIO XUTHUS]	IAAVILESTGLDPDQYR	61.08	"Oxidation (M)"
3::C3430952_1|1-370 1	34.3	1113 MUSCLE MYOSIN HEAVY CHAIN [PAPILIO XUTHUS]	DVEDLELAVQK	62.59	"Oxidation (M)"
3::C3430952_1|1-370 1	34.3	1113 MUSCLE MYOSIN HEAVY CHAIN [PAPILIO XUTHUS]	IAAVILESTGLDPDQYR	56.26	"Oxidation (M)"
3::C3430952_1|1-370 1	34.3	1113 MUSCLE MYOSIN HEAVY CHAIN [PAPILIO XUTHUS]	LEQTLDELEDSLER	85.69	"Oxidation (M)"
3::C3430952_1|1-370 1	34.3	1113 MUSCLE MYOSIN HEAVY CHAIN [PAPILIO XUTHUS]	SDLESQLADTQER	42.78	"Oxidation (M)"
3::C3430952_1|1-370 1	34.3	1113 MUSCLE MYOSIN HEAVY CHAIN [PAPILIO XUTHUS]	LEQELSGLK	47.72	"Oxidation (M)"
3::C3430952_1|1-370 1	34.3	1113 MUSCLE MYOSIN HEAVY CHAIN [PAPILIO XUTHUS]	AGVLGQMEELR	48.64	"Oxidation (M)"
3::C3430952_1|1-370 1	34.3	1113 MUSCLE MYOSIN HEAVY CHAIN [PAPILIO XUTHUS]	IAAVILESTGLDPDQYR	64.73	"Oxidation (M)"
3::C3430952_1|1-370 1	34.3	1113 MUSCLE MYOSIN HEAVY CHAIN [PAPILIO XUTHUS]	VRPLLHVVDIDAELK	29.37	"Oxidation (M)"
3::C3430952_1|1-370 1	34.3	1113 MUSCLE MYOSIN HEAVY CHAIN [PAPILIO XUTHUS]	SDLESQLADTQER	52.86	"Oxidation (M)"
3::C3430952_1|1-370 1	34.3	1113 MUSCLE MYOSIN HEAVY CHAIN [PAPILIO XUTHUS]	IAAVILESTGLDPDQYR	32.17	"iTRAQ8plex (Y)"
3::C3430952_1|1-370 1	34.3	1113 MUSCLE MYOSIN HEAVY CHAIN [PAPILIO XUTHUS]	IAAVILESTGLDPDQYR	42.79	"iTRAQ8plex (Y)"
3::C3430952_1|1-370 1	34.3	1113 MUSCLE MYOSIN HEAVY CHAIN [PAPILIO XUTHUS]	ILAPGPAAK	37.21	"iTRAQ8plex (Y)"
3::C3430952_1|1-370 1	34.3	1113 MUSCLE MYOSIN HEAVY CHAIN [PAPILIO XUTHUS]	LEQTLDELEDSLER	72.64	"iTRAQ8plex (Y)"
3::C3430952_1|1-370 1	34.3	1113 MUSCLE MYOSIN HEAVY CHAIN [PAPILIO XUTHUS]	IAAVILESTGLDPDQYR	37.17	"iTRAQ8plex (Y)"
3::C3430952_1|1-370 1	34.3	1113 MUSCLE MYOSIN HEAVY CHAIN [PAPILIO XUTHUS]	AGVLGQMEELR	50.87	"iTRAQ8plex (Y)"
3::C3430952_1|1-370 1	34.3	1113 MUSCLE MYOSIN HEAVY CHAIN [PAPILIO XUTHUS]	ELEALNTK	34.78	"iTRAQ8plex (Y)"
3::C3430952_1|1-370 1	34.3	1113 MUSCLE MYOSIN HEAVY CHAIN [PAPILIO XUTHUS]	LEQTLDELEDSLER	42.37	"iTRAQ8plex (Y)"
3::C3430952_1|1-370 1	34.3	1113 MUSCLE MYOSIN HEAVY CHAIN [PAPILIO XUTHUS]	LEQTLDELEDSLER	68.57	"iTRAQ8plex (Y)"
3::C3430952_1|1-370 1	34.3	1113 MUSCLE MYOSIN HEAVY CHAIN [PAPILIO XUTHUS]	LEQTLDELEDSLER	56.17	"iTRAQ8plex (Y)"
3::C3430952_1|1-370 1	34.3	1113 MUSCLE MYOSIN HEAVY CHAIN [PAPILIO XUTHUS]	VRPLLHVVDIDAELK	39.86	"iTRAQ8plex (Y)"
3::C3430952_1|1-370 1	34.3	1113 MUSCLE MYOSIN HEAVY CHAIN [PAPILIO XUTHUS]	IAAVILESTGLDPDQYR	69.32	"iTRAQ8plex (Y)"
3::C3430952_1|1-370 1	34.3	1113 MUSCLE MYOSIN HEAVY CHAIN [PAPILIO XUTHUS]	AGVLGQMEELR	52.66	"iTRAQ8plex (Y)"
3::C3430952_1|1-370 1	34.3	1113 MUSCLE MYOSIN HEAVY CHAIN [PAPILIO XUTHUS]	VRPLLHVVDIDAELK	48.48	"iTRAQ8plex (Y)"
3::C3430952_1|1-370 1	34.3	1113 MUSCLE MYOSIN HEAVY CHAIN [PAPILIO XUTHUS]	LEQTLDELEDSLER	41.46	"iTRAQ8plex (Y)"
3::C3430952_1|1-370 1	34.3	1113 MUSCLE MYOSIN HEAVY CHAIN [PAPILIO XUTHUS]	AGVLGQMEELR	36.56	"iTRAQ8plex (Y)"
3::C3430952_1|1-370 1	34.3	1113 MUSCLE MYOSIN HEAVY CHAIN [PAPILIO XUTHUS]	IAAVILESTGLDPDQYR	35.5	"iTRAQ8plex (Y)"
3::C3430952_1|1-370 1	34.3	1113 MUSCLE MYOSIN HEAVY CHAIN [PAPILIO XUTHUS]	LEQELSGLK	49.99	"iTRAQ8plex (Y)"
3::C3430952_1|1-370 1	34.3	1113 MUSCLE MYOSIN HEAVY CHAIN [PAPILIO XUTHUS]	LEQTLDELEDSLER	39.75	"iTRAQ8plex (Y)"
3::C3430952_1|1-370 1	34.3	1113 MUSCLE MYOSIN HEAVY CHAIN [PAPILIO XUTHUS]	LEQTLDELEDSLER	64.16	"iTRAQ8plex (Y)"
3::C3430952_1|1-370 1	34.3	1113 MUSCLE MYOSIN HEAVY CHAIN [PAPILIO XUTHUS]	LEQTLDELEDSLER	61.16	"iTRAQ8plex (Y)"
3::C3430952_1|1-370 1	34.3	1113 MUSCLE MYOSIN HEAVY CHAIN [PAPILIO XUTHUS]	VRPLLHVVDIDAELK	29.63	"iTRAQ8plex (Y)"
3::C3430952_1|1-370 1	34.3	1113 MUSCLE MYOSIN HEAVY CHAIN [PAPILIO XUTHUS]	LEQTLDELEDSLER	74.07	"iTRAQ8plex (Y)"
3::C3430952_1|1-370 1	34.3	1113 MUSCLE MYOSIN HEAVY CHAIN [PAPILIO XUTHUS]	DVEDLELAVQK	57.23	"iTRAQ8plex (Y)"
3::C3430952_1|1-370 1	34.3	1113 MUSCLE MYOSIN HEAVY CHAIN [PAPILIO XUTHUS]	LEQTLDELEDSLER	76.37	"iTRAQ8plex (Y)"
3::C3430952_1|1-370 1	34.3	1113 MUSCLE MYOSIN HEAVY CHAIN [PAPILIO XUTHUS]	LEQTLDELEDSLER	46.14	"iTRAQ8plex (Y)"
3::C3430952_1|1-370 1	34.3	1113 MUSCLE MYOSIN HEAVY CHAIN [PAPILIO XUTHUS]	AGVLGQMEELR	43.62	"Oxidation (M)"
3::C3430952_1|1-370 1	34.3	1113 MUSCLE MYOSIN HEAVY CHAIN [PAPILIO XUTHUS]	LEQTLDELEDSLER	48.84	"Oxidation (M)"
3::C3430952_1|1-370 1	34.3	1113 MUSCLE MYOSIN HEAVY CHAIN [PAPILIO XUTHUS]	VRPLLHVVDIDAELK	32.67	"Oxidation (M)"
3::C3430952_1|1-370 1	34.3	1113 MUSCLE MYOSIN HEAVY CHAIN [PAPILIO XUTHUS]	AGVLGQMEELR	39.87	"Oxidation (M)"
3::C3430952_1|1-370 1	34.3	1113 MUSCLE MYOSIN HEAVY CHAIN [PAPILIO XUTHUS]	LEQTLDELEDSLER	35.51	"Oxidation (M)"
3::C3430952_1|1-370 1	34.3	1113 MUSCLE MYOSIN HEAVY CHAIN [PAPILIO XUTHUS]	TAEELQAAEDK	32.07	"Oxidation (M)"
3::C3430952_1|1-370 1	34.3	1113 MUSCLE MYOSIN HEAVY CHAIN [PAPILIO XUTHUS]	IAAVILESTGLDPDQYR	44.91	"iTRAQ8plex (Y)"
3::C3430952_1|1-370 1	34.3	1113 MUSCLE MYOSIN HEAVY CHAIN [PAPILIO XUTHUS]	LEQTLDELEDSLER	52.95	"iTRAQ8plex (Y)"
3::C3430952_1|1-370 1	34.3	1113 MUSCLE MYOSIN HEAVY CHAIN [PAPILIO XUTHUS]	IAAVILESTGLDPDQYR	65.31	"iTRAQ8plex (Y)"
3::C3430952_1|1-370 1	34.3	1113 MUSCLE MYOSIN HEAVY CHAIN [PAPILIO XUTHUS]	DVEDLELAVQK	44.61	"iTRAQ8plex (Y)"
2::2.0_insect_isotig00212_2|8-477 gene=isogroup00033	30	length=1817 numContigs=3	LEAAFATLQGQESK	40.1	"iTRAQ8plex (Y)"
2::2.0_insect_isotig00212_2|8-477 gene=isogroup00033	30	length=1817 numContigs=3	TFLVWCNEEDHLR	33.53	"iTRAQ8plex (Y)"
2::2.0_insect_isotig00212_2|8-477 gene=isogroup00033	30	length=1817 numContigs=3	ETQQQLIDDHFLFK	44.44	"iTRAQ8plex (Y)"
2::2.0_insect_isotig00212_2|8-477 gene=isogroup00033	30	length=1817 numContigs=3	LEAAFATLQGQESK	32.52	"iTRAQ8plex (Y)"
2::2.0_insect_isotig00212_2|8-477 gene=isogroup00033	30	length=1817 numContigs=3	LGFLTFCPTNLGTTVR	62.85	"iTRAQ8plex (Y)"
2::2.0_insect_isotig00212_2|8-477 gene=isogroup00033	30	length=1817 numContigs=3	DWGDVSTLGNLDPTGEYVISTR	71.85	"iTRAQ8plex (Y)"
2::2.0_insect_isotig00212_2|8-477 gene=isogroup00033	30	length=1817 numContigs=3	LEAAFATLQGQESK	53.93	"iTRAQ8plex (Y)"
2::2.0_insect_isotig00212_2|8-477 gene=isogroup00033	30	length=1817 numContigs=3	ETQQQLIDDHFLFK	43.35	"iTRAQ8plex (Y)"
2::2.0_insect_isotig00212_2|8-477 gene=isogroup00033	30	length=1817 numContigs=3	LEAAFATLQGQESK	40.54	"iTRAQ8plex (Y)"
2::2.0_insect_isotig00212_2|8-477 gene=isogroup00033	30	length=1817 numContigs=3	LGFLTFCPTNLGTTVR	65.2	"iTRAQ8plex (Y)"
2::2.0_insect_isotig00212_2|8-477 gene=isogroup00033	30	length=1817 numContigs=3	TFLVWCNEEDHLR	35.7	"iTRAQ8plex (Y)"
2::2.0_insect_isotig00212_2|8-477 gene=isogroup00033	30	length=1817 numContigs=3	SMEGYPFNPCLTEAQYK	48.82	"iTRAQ8plex (Y)"
2::2.0_insect_isotig00212_2|8-477 gene=isogroup00033	30	length=1817 numContigs=3	TFLVWCNEEDHLR	42.06	"iTRAQ8plex (Y)"
2::2.0_insect_isotig00212_2|8-477 gene=isogroup00033	30	length=1817 numContigs=3	TFLVWCNEEDHLR	32.74	"iTRAQ8plex (Y)"
2::2.0_insect_isotig00212_2|8-477 gene=isogroup00033	30	length=1817 numContigs=3	ETQQQLIDDHFLFK	35.61	"iTRAQ8plex (Y)"
2::2.0_insect_isotig00212_2|8-477 gene=isogroup00033	30	length=1817 numContigs=3	LGFLTFCPTNLGTTVR	60.9	"iTRAQ8plex (Y)"
2::2.0_insect_isotig00212_2|8-477 gene=isogroup00033	30	length=1817 numContigs=3	LISMQMGGDLGEVYR	51.5	"Oxidation (M)"
2::2.0_insect_isotig00212_2|8-477 gene=isogroup00033	30	length=1817 numContigs=3	TFLVWCNEEDHLR	35.06	"Oxidation (M)"
2::2.0_insect_isotig00212_2|8-477 gene=isogroup00033	30	length=1817 numContigs=3	SMEGYPFNPCLTEAQYK	54.84	"Oxidation (M)"
2::2.0_insect_isotig00212_2|8-477 gene=isogroup00033	30	length=1817 numContigs=3	ETQQQLIDDHFLFK	47.64	"Oxidation (M)"
2::2.0_insect_isotig00212_2|8-477 gene=isogroup00033	30	length=1817 numContigs=3	EMSDGITELIK	46.77	"Oxidation (M)"
2::2.0_insect_isotig00212_2|8-477 gene=isogroup00033	30	length=1817 numContigs=3	LVTAVNDIEK	55.31	"Oxidation (M)"
2::2.0_insect_isotig00212_2|8-477 gene=isogroup00033	30	length=1817 numContigs=3	LISMQMGGDLGEVYR	69.27	"Oxidation (M)"
2::2.0_insect_isotig00212_2|8-477 gene=isogroup00033	30	length=1817 numContigs=3	FYPLTGMSK	34.29	"Oxidation (M)"
2::2.0_insect_isotig00212_2|8-477 gene=isogroup00033	30	length=1817 numContigs=3	LEAAFATLQGQESK	42.95	"Oxidation (M)"
2::2.0_insect_isotig00212_2|8-477 gene=isogroup00033	30	length=1817 numContigs=3	LGFLTFCPTNLGTTVR	44.09	"Oxidation (M)"
2::2.0_insect_isotig00212_2|8-477 gene=isogroup00033	30	length=1817 numContigs=3	ETQQQLIDDHFLFK	47.55	"Oxidation (M)"
2::2.0_insect_isotig00212_2|8-477 gene=isogroup00033	30	length=1817 numContigs=3	ETQQQLIDDHFLFK	46.12	"Oxidation (M)"
2::2.0_insect_isotig00212_2|8-477 gene=isogroup00033	30	length=1817 numContigs=3	LISMQMGGDLGEVYR	34.95	"iTRAQ8plex (Y)"
2::2.0_insect_isotig00212_2|8-477 gene=isogroup00033	30	length=1817 numContigs=3	TFLVWCNEEDHLR	47.57	"iTRAQ8plex (Y)"
2::2.0_insect_isotig00212_2|8-477 gene=isogroup00033	30	length=1817 numContigs=3	TFLVWCNEEDHLR	48.13	"iTRAQ8plex (Y)"
2::2.0_insect_isotig00212_2|8-477 gene=isogroup00033	30	length=1817 numContigs=3	LISMQMGGDLGEVYR	65.77	"iTRAQ8plex (Y)"
2::2.0_insect_isotig00212_2|8-477 gene=isogroup00033	30	length=1817 numContigs=3	LISMQMGGDLGEVYR	67.87	"Oxidation (M)"
2::2.0_insect_isotig00212_2|8-477 gene=isogroup00033	30	length=1817 numContigs=3	EMSDGITELIK	55.25	"Oxidation (M)"
2::2.0_insect_isotig00212_2|8-477 gene=isogroup00033	30	length=1817 numContigs=3	LGFLTFCPTNLGTTVR	37.66	"Oxidation (M)"
2::2.0_insect_isotig00212_2|8-477 gene=isogroup00033	30	length=1817 numContigs=3	LISMQMGGDLGEVYR	57.78	"Oxidation (M)"
2::2.0_insect_isotig00212_2|8-477 gene=isogroup00033	30	length=1817 numContigs=3	TFLVWCNEEDHLR	28.05	"Oxidation (M)"
2::2.0_insect_isotig00212_2|8-477 gene=isogroup00033	30	length=1817 numContigs=3	EMSDGITELIK	37.33	"Oxidation (M)"
2::2.0_insect_isotig00212_2|8-477 gene=isogroup00033	30	length=1817 numContigs=3	TFLVWCNEEDHLR	45.98	"Oxidation (M)"
2::2.0_insect_isotig00212_2|8-477 gene=isogroup00033	30	length=1817 numContigs=3	LVTAVNDIEK	32.23	"Oxidation (M)"
2::2.0_insect_isotig00212_2|8-477 gene=isogroup00033	30	length=1817 numContigs=3	EMSDGITELIK	77.43	"Oxidation (M)"
2::2.0_insect_isotig00212_2|8-477 gene=isogroup00033	30	length=1817 numContigs=3	LISMQMGGDLGEVYR	32.91	"Oxidation (M)"
2::2.0_insect_isotig00212_2|8-477 gene=isogroup00033	30	length=1817 numContigs=3	TFLVWCNEEDHLR	44.3	"Oxidation (M)"
2::2.0_insect_isotig00212_2|8-477 gene=isogroup00033	30	length=1817 numContigs=3	LGFLTFCPTNLGTTVR	44.15	"Oxidation (M)"
2::2.0_insect_isotig00212_2|8-477 gene=isogroup00033	30	length=1817 numContigs=3	LGFLTFCPTNLGTTVR	53.2	"Oxidation (M)"
2::2.0_insect_isotig00212_2|8-477 gene=isogroup00033	30	length=1817 numContigs=3	EMSDGITELIK	33.63	"Oxidation (M)"
2::2.0_insect_isotig00212_2|8-477 gene=isogroup00033	30	length=1817 numContigs=3	LISMQMGGDLGEVYR	32.19	"Oxidation (M)"
2::2.0_insect_isotig00212_2|8-477 gene=isogroup00033	30	length=1817 numContigs=3	LISMQMGGDLGEVYR	61.87	"Oxidation (M)"
2::2.0_insect_isotig00212_2|8-477 gene=isogroup00033	30	length=1817 numContigs=3	TFLVWCNEEDHLR	43.1	"Oxidation (M)"
2::2.0_insect_isotig00212_2|8-477 gene=isogroup00033	30	length=1817 numContigs=3	LISMQMGGDLGEVYR	52.88	"Oxidation (M)"
2::2.0_insect_isotig00212_2|8-477 gene=isogroup00033	30	length=1817 numContigs=3	LGFLTFCPTNLGTTVR	48.12	"Oxidation (M)"
2::2.0_insect_isotig00212_2|8-477 gene=isogroup00033	30	length=1817 numContigs=3	DWGDVSTLGNLDPTGEYVISTR	40.83	"Oxidation (M)"
2::2.0_insect_isotig00212_2|8-477 gene=isogroup00033	30	length=1817 numContigs=3	ETQQQLIDDHFLFK	52.51	"Oxidation (M)"
2::2.0_insect_isotig00212_2|8-477 gene=isogroup00033	30	length=1817 numContigs=3	LGFLTFCPTNLGTTVR	53.41	"Oxidation (M)"
2::2.0_insect_isotig00212_2|8-477 gene=isogroup00033	30	length=1817 numContigs=3	ETQQQLIDDHFLFK	42.91	"Oxidation (M)"
2::2.0_insect_isotig00212_2|8-477 gene=isogroup00033	30	length=1817 numContigs=3	LGFLTFCPTNLGTTVR	32.52	"Oxidation (M)"
2::2.0_insect_isotig00212_2|8-477 gene=isogroup00033	30	length=1817 numContigs=3	ETQQQLIDDHFLFK	37.85	"Oxidation (M)"
2::2.0_insect_isotig00212_2|8-477 gene=isogroup00033	30	length=1817 numContigs=3	ETQQQLIDDHFLFK	44.42	"Oxidation (M)"
2::2.0_insect_isotig00212_2|8-477 gene=isogroup00033	30	length=1817 numContigs=3	LGFLTFCPTNLGTTVR	41.63	"Oxidation (M)"
2::2.0_insect_isotig00212_2|8-477 gene=isogroup00033	30	length=1817 numContigs=3	LISMQMGGDLGEVYR	50.08	"Oxidation (M)"
2::2.0_insect_isotig00212_2|8-477 gene=isogroup00033	30	length=1817 numContigs=3	TFLVWCNEEDHLR	36.02	"Oxidation (M)"
2::2.0_insect_isotig00212_2|8-477 gene=isogroup00033	30	length=1817 numContigs=3	LISMQMGGDLGEVYR	63.7	"Oxidation (M)"
2::2.0_insect_isotig00212_2|8-477 gene=isogroup00033	30	length=1817 numContigs=3	LEAAFATLQGQESK	37.27	"Oxidation (M)"
2::2.0_insect_isotig00212_2|8-477 gene=isogroup00033	30	length=1817 numContigs=3	LGFLTFCPTNLGTTVR	35.57	"Oxidation (M)"
2::2.0_insect_isotig00212_2|8-477 gene=isogroup00033	30	length=1817 numContigs=3	LISMQMGGDLGEVYR	70.15	"Oxidation (M)"
2::2.0_insect_isotig00212_2|8-477 gene=isogroup00033	30	length=1817 numContigs=3	LVTAVNDIEK	55.84	"Oxidation (M)"
2::2.0_insect_isotig00212_2|8-477 gene=isogroup00033	30	length=1817 numContigs=3	LEAAFATLQGQESK	48.41	"Oxidation (M)"
2::2.0_insect_isotig00212_2|8-477 gene=isogroup00033	30	length=1817 numContigs=3	TFLVWCNEEDHLR	36.78	"Oxidation (M)"
2::2.0_insect_isotig00212_2|8-477 gene=isogroup00033	30	length=1817 numContigs=3	LGFLTFCPTNLGTTVR	65.59	"Oxidation (M)"
2::2.0_insect_isotig00212_2|8-477 gene=isogroup00033	30	length=1817 numContigs=3	DWGDVSTLGNLDPTGEYVISTR	41.72	"iTRAQ8plex (Y)"
2::2.0_insect_isotig00212_2|8-477 gene=isogroup00033	30	length=1817 numContigs=3	SMEGYPFNPCLTEAQYK	45.55	"iTRAQ8plex (Y)"
2::2.0_insect_isotig00212_2|8-477 gene=isogroup00033	30	length=1817 numContigs=3	ETQQQLIDDHFLFK	51.89	"iTRAQ8plex (Y)"
2::2.0_insect_isotig00212_2|8-477 gene=isogroup00033	30	length=1817 numContigs=3	LGFLTFCPTNLGTTVR	59.78	"iTRAQ8plex (Y)"
2::2.0_insect_isotig00213_3|12-423 gene=isogroup00033	34.2	length=1656 numContigs=3
2::2.0_insect_isotig00120_5|30-484 gene=isogroup00019	26.4	length=1617 numContigs=6	TIQFVDWCPTGFK	41.59	"iTRAQ8plex (Y)"
2::2.0_insect_isotig00120_5|30-484 gene=isogroup00019	26.4	length=1617 numContigs=6	IHFPLVTYAPVISAEK	35.83	"iTRAQ8plex (Y)"
2::2.0_insect_isotig00120_5|30-484 gene=isogroup00019	26.4	length=1617 numContigs=6	AFVHWYVGEGMEEGEFSEAR	30.63	"iTRAQ8plex (Y)"
2::2.0_insect_isotig00120_5|30-484 gene=isogroup00019	26.4	length=1617 numContigs=6	EIVDLVLDR	35.56	"iTRAQ8plex (Y)"
2::2.0_insect_isotig00120_5|30-484 gene=isogroup00019	26.4	length=1617 numContigs=6	AFVHWYVGEGMEEGEFSEAR	32.25	"iTRAQ8plex (Y)"
2::2.0_insect_isotig00120_5|30-484 gene=isogroup00019	26.4	length=1617 numContigs=6	AVCMLSNTTAIAEAWAR	68.94	"iTRAQ8plex (Y)"
2::2.0_insect_isotig00120_5|30-484 gene=isogroup00019	26.4	length=1617 numContigs=6	AVFVDLEPTVVDEVR	34.4	"iTRAQ8plex (Y)"
2::2.0_insect_isotig00120_5|30-484 gene=isogroup00019	26.4	length=1617 numContigs=6	QLFHPEQLITGK	34.46	"Gln->pyro-Glu (N-term Q)"
2::2.0_insect_isotig00120_5|30-484 gene=isogroup00019	26.4	length=1617 numContigs=6	AVFVDLEPTVVDEVR	64.22	"Gln->pyro-Glu (N-term Q)"
2::2.0_insect_isotig00120_5|30-484 gene=isogroup00019	26.4	length=1617 numContigs=6	AFVHWYVGEGMEEGEFSEAR	62.8	"Gln->pyro-Glu (N-term Q)"
2::2.0_insect_isotig00120_5|30-484 gene=isogroup00019	26.4	length=1617 numContigs=6	QLFHPEQLITGK	35.21	"Gln->pyro-Glu (N-term Q)"
2::2.0_insect_isotig00120_5|30-484 gene=isogroup00019	26.4	length=1617 numContigs=6	EIVDLVLDR	48.5	"Gln->pyro-Glu (N-term Q)"
2::2.0_insect_isotig00120_5|30-484 gene=isogroup00019	26.4	length=1617 numContigs=6	AVFVDLEPTVVDEVR	50.66	"Gln->pyro-Glu (N-term Q)"
2::2.0_insect_isotig00120_5|30-484 gene=isogroup00019	26.4	length=1617 numContigs=6	AFVHWYVGEGMEEGEFSEAR	29.38	"iTRAQ8plex (Y)"
2::2.0_insect_isotig00120_5|30-484 gene=isogroup00019	26.4	length=1617 numContigs=6	AVFVDLEPTVVDEVR	77.19	"iTRAQ8plex (Y)"
2::2.0_insect_isotig00120_5|30-484 gene=isogroup00019	26.4	length=1617 numContigs=6	AVFVDLEPTVVDEVR	71.35	"iTRAQ8plex (Y)"
2::2.0_insect_isotig00120_5|30-484 gene=isogroup00019	26.4	length=1617 numContigs=6	AVFVDLEPTVVDEVR	66.31	"iTRAQ8plex (Y)"
2::2.0_insect_isotig00120_5|30-484 gene=isogroup00019	26.4	length=1617 numContigs=6	TIQFVDWCPTGFK	46.07	"iTRAQ8plex (Y)"
2::2.0_insect_isotig00120_5|30-484 gene=isogroup00019	26.4	length=1617 numContigs=6	AVCMLSNTTAIAEAWAR	66.92	"iTRAQ8plex (Y)"
2::2.0_insect_isotig00120_5|30-484 gene=isogroup00019	26.4	length=1617 numContigs=6	AVCMLSNTTAIAEAWAR	89.49	"iTRAQ8plex (Y)"
2::2.0_insect_isotig00120_5|30-484 gene=isogroup00019	26.4	length=1617 numContigs=6	AFVHWYVGEGMEEGEFSEAR	35.22	"iTRAQ8plex (Y)"
2::2.0_insect_isotig00120_5|30-484 gene=isogroup00019	26.4	length=1617 numContigs=6	IHFPLVTYAPVISAEK	33.33	"iTRAQ8plex (Y)"
2::2.0_insect_isotig00120_5|30-484 gene=isogroup00019	26.4	length=1617 numContigs=6	DVNAAIATIK	37.81	"iTRAQ8plex (Y)"
2::2.0_insect_isotig00120_5|30-484 gene=isogroup00019	26.4	length=1617 numContigs=6	AVFVDLEPTVVDEVR	50.51	"iTRAQ8plex (Y)"
2::2.0_insect_isotig00120_5|30-484 gene=isogroup00019	26.4	length=1617 numContigs=6	TIQFVDWCPTGFK	39.02	"iTRAQ8plex (Y)"
2::2.0_insect_isotig00120_5|30-484 gene=isogroup00019	26.4	length=1617 numContigs=6	IHFPLVTYAPVISAEK	29.32	"iTRAQ8plex (Y)"
2::2.0_insect_isotig00120_5|30-484 gene=isogroup00019	26.4	length=1617 numContigs=6	AVCMLSNTTAIAEAWAR	92.87	"iTRAQ8plex (Y)"
2::2.0_insect_isotig00120_5|30-484 gene=isogroup00019	26.4	length=1617 numContigs=6	AVCMLSNTTAIAEAWAR	32.89	"iTRAQ8plex (Y)"
2::2.0_insect_isotig00120_5|30-484 gene=isogroup00019	26.4	length=1617 numContigs=6	AVCMLSNTTAIAEAWAR	58.43	"iTRAQ8plex (Y)"
2::2.0_insect_isotig00120_5|30-484 gene=isogroup00019	26.4	length=1617 numContigs=6	QLFHPEQLITGK	41.1	"iTRAQ8plex (Y)"
2::2.0_insect_isotig00120_5|30-484 gene=isogroup00019	26.4	length=1617 numContigs=6	AVFVDLEPTVVDEVR	73.64	"iTRAQ8plex (Y)"
2::2.0_insect_isotig00120_5|30-484 gene=isogroup00019	26.4	length=1617 numContigs=6	IHFPLVTYAPVISAEK	29.83	"iTRAQ8plex (Y)"
2::2.0_insect_isotig00120_5|30-484 gene=isogroup00019	26.4	length=1617 numContigs=6	IHFPLVTYAPVISAEK	49.81	"iTRAQ8plex (Y)"
2::2.0_insect_isotig00120_5|30-484 gene=isogroup00019	26.4	length=1617 numContigs=6	AVFVDLEPTVVDEVR	61.45	"iTRAQ8plex (Y)"
2::2.0_insect_isotig00120_5|30-484 gene=isogroup00019	26.4	length=1617 numContigs=6	AVCMLSNTTAIAEAWAR	104.14	"iTRAQ8plex (Y)"
2::2.0_insect_isotig00120_5|30-484 gene=isogroup00019	26.4	length=1617 numContigs=6	QLFHPEQLITGK	44.73	"iTRAQ8plex (Y)"
2::2.0_insect_isotig00120_5|30-484 gene=isogroup00019	26.4	length=1617 numContigs=6	QLFHPEQLITGK	40.78	"iTRAQ8plex (Y)"
2::2.0_insect_isotig00120_5|30-484 gene=isogroup00019	26.4	length=1617 numContigs=6	EIVDLVLDR	41.24	"iTRAQ8plex (Y)"
2::2.0_insect_isotig00120_5|30-484 gene=isogroup00019	26.4	length=1617 numContigs=6	QLFHPEQLITGK	36.34	"iTRAQ8plex (Y)"
2::2.0_insect_isotig00120_5|30-484 gene=isogroup00019	26.4	length=1617 numContigs=6	AVFVDLEPTVVDEVR	51.35	"iTRAQ8plex (Y)"
2::2.0_insect_isotig00120_5|30-484 gene=isogroup00019	26.4	length=1617 numContigs=6	EIVDLVLDR	42.88	"iTRAQ8plex (Y)"
2::2.0_insect_isotig00120_5|30-484 gene=isogroup00019	26.4	length=1617 numContigs=6	AVFVDLEPTVVDEVR	74.72	"iTRAQ8plex (Y)"
2::2.0_insect_isotig00120_5|30-484 gene=isogroup00019	26.4	length=1617 numContigs=6	EDLAALEK	34.81	"iTRAQ8plex (Y)"
2::2.0_insect_isotig00120_5|30-484 gene=isogroup00019	26.4	length=1617 numContigs=6	AVFVDLEPTVVDEVR	63.75	"iTRAQ8plex (Y)"
2::2.0_insect_isotig00120_5|30-484 gene=isogroup00019	26.4	length=1617 numContigs=6	AVFVDLEPTVVDEVR	71.42	"iTRAQ8plex (Y)"
2::2.0_insect_isotig00120_5|30-484 gene=isogroup00019	26.4	length=1617 numContigs=6	AFVHWYVGEGMEEGEFSEAR	35.33	"iTRAQ8plex (Y)"
2::2.0_insect_isotig00120_5|30-484 gene=isogroup00019	26.4	length=1617 numContigs=6	QLFHPEQLITGK	46.36	"iTRAQ8plex (Y)"
2::2.0_insect_isotig00120_5|30-484 gene=isogroup00019	26.4	length=1617 numContigs=6	AVFVDLEPTVVDEVR	39.63	"iTRAQ8plex (Y)"
2::2.0_insect_isotig00120_5|30-484 gene=isogroup00019	26.4	length=1617 numContigs=6	AVCMLSNTTAIAEAWAR	95.51	"iTRAQ8plex (Y)"
2::2.0_insect_isotig00120_5|30-484 gene=isogroup00019	26.4	length=1617 numContigs=6	AFVHWYVGEGMEEGEFSEAR	55.39	"iTRAQ8plex (Y)"
2::2.0_insect_isotig00120_5|30-484 gene=isogroup00019	26.4	length=1617 numContigs=6	IHFPLVTYAPVISAEK	47.11	"iTRAQ8plex (Y)"
2::2.0_insect_isotig00120_5|30-484 gene=isogroup00019	26.4	length=1617 numContigs=6	AFVHWYVGEGMEEGEFSEAR	28.03	"iTRAQ8plex (Y)"
2::2.0_insect_isotig00120_5|30-484 gene=isogroup00019	26.4	length=1617 numContigs=6	AVFVDLEPTVVDEVR	34.29	"iTRAQ8plex (Y)"
2::2.0_insect_isotig00120_5|30-484 gene=isogroup00019	26.4	length=1617 numContigs=6	IHFPLVTYAPVISAEK	35.56	"iTRAQ8plex (Y)"
2::2.0_insect_isotig00120_5|30-484 gene=isogroup00019	26.4	length=1617 numContigs=6	IHFPLVTYAPVISAEK	36.7	"iTRAQ8plex (Y)"
2::2.0_insect_isotig00120_5|30-484 gene=isogroup00019	26.4	length=1617 numContigs=6	IHFPLVTYAPVISAEK	45.84	"iTRAQ8plex (Y)"
2::2.0_insect_isotig00120_5|30-484 gene=isogroup00019	26.4	length=1617 numContigs=6	IHFPLVTYAPVISAEK	45.19	"iTRAQ8plex (Y)"
2::2.0_insect_isotig00120_5|30-484 gene=isogroup00019	26.4	length=1617 numContigs=6	IHFPLVTYAPVISAEK	44.14	"iTRAQ8plex (Y)"
2::2.0_insect_isotig00120_5|30-484 gene=isogroup00019	26.4	length=1617 numContigs=6	IHFPLVTYAPVISAEK	45.43	"iTRAQ8plex (Y)"
2::2.0_insect_isotig00120_5|30-484 gene=isogroup00019	26.4	length=1617 numContigs=6	EIVDLVLDR	41.08	"iTRAQ8plex (Y)"
2::2.0_insect_isotig00120_5|30-484 gene=isogroup00019	26.4	length=1608 numContigs=5
3::C3347660_1|1-398 53	40.5	1249 PREDICTED: SIMILAR TO MUSCLE MYOSIN HEAVY CHAIN ISOFORM 1 [ACYRTHOSIPHON PISUM]	ENQSMLITGESGAGK	47.38	"iTRAQ8plex (Y)"
3::C3347660_1|1-398 53	40.5	1249 PREDICTED: SIMILAR TO MUSCLE MYOSIN HEAVY CHAIN ISOFORM 1 [ACYRTHOSIPHON PISUM]	IHFGPTGK	30.55	"iTRAQ8plex (Y)"
3::C3347660_1|1-398 53	40.5	1249 PREDICTED: SIMILAR TO MUSCLE MYOSIN HEAVY CHAIN ISOFORM 1 [ACYRTHOSIPHON PISUM]	VATLLGIDCQDLYK	43.74	"iTRAQ8plex (Y)"
3::C3347660_1|1-398 53	40.5	1249 PREDICTED: SIMILAR TO MUSCLE MYOSIN HEAVY CHAIN ISOFORM 1 [ACYRTHOSIPHON PISUM]	LAGADIETYLLEK	59	"iTRAQ8plex (Y)"
3::C3347660_1|1-398 53	40.5	1249 PREDICTED: SIMILAR TO MUSCLE MYOSIN HEAVY CHAIN ISOFORM 1 [ACYRTHOSIPHON PISUM]	VATLLGIDCQDLYK	60.11	"iTRAQ8plex (Y)"
3::C3347660_1|1-398 53	40.5	1249 PREDICTED: SIMILAR TO MUSCLE MYOSIN HEAVY CHAIN ISOFORM 1 [ACYRTHOSIPHON PISUM]	VIAYFATVGASSK	53.2	"iTRAQ8plex (Y)"
3::C3347660_1|1-398 53	40.5	1249 PREDICTED: SIMILAR TO MUSCLE MYOSIN HEAVY CHAIN ISOFORM 1 [ACYRTHOSIPHON PISUM]	ICWVPDEAEGFVLGEIK	47.78	"iTRAQ8plex (Y)"
3::C3347660_1|1-398 53	40.5	1249 PREDICTED: SIMILAR TO MUSCLE MYOSIN HEAVY CHAIN ISOFORM 1 [ACYRTHOSIPHON PISUM]	ICWVPDEAEGFVLGEIK	42.62	"iTRAQ8plex (Y)"
3::C3347660_1|1-398 53	40.5	1249 PREDICTED: SIMILAR TO MUSCLE MYOSIN HEAVY CHAIN ISOFORM 1 [ACYRTHOSIPHON PISUM]	VATLLGIDCQDLYK	40.64	"iTRAQ8plex (Y)"
3::C3347660_1|1-398 53	40.5	1249 PREDICTED: SIMILAR TO MUSCLE MYOSIN HEAVY CHAIN ISOFORM 1 [ACYRTHOSIPHON PISUM]	VATLLGIDCQDLYK	53.74	"iTRAQ8plex (Y)"
3::C3347660_1|1-398 53	40.5	1249 PREDICTED: SIMILAR TO MUSCLE MYOSIN HEAVY CHAIN ISOFORM 1 [ACYRTHOSIPHON PISUM]	VATLLGIDCQDLYK	54.74	"iTRAQ8plex (Y)"
3::C3347660_1|1-398 53	40.5	1249 PREDICTED: SIMILAR TO MUSCLE MYOSIN HEAVY CHAIN ISOFORM 1 [ACYRTHOSIPHON PISUM]	GSLEDQVVQTNPVLEAFGNAK	44.49	"iTRAQ8plex (Y)"
3::C3347660_1|1-398 53	40.5	1249 PREDICTED: SIMILAR TO MUSCLE MYOSIN HEAVY CHAIN ISOFORM 1 [ACYRTHOSIPHON PISUM]	ICWVPDEAEGFVLGEIK	39.94	"iTRAQ8plex (Y)"
3::C3347660_1|1-398 53	40.5	1249 PREDICTED: SIMILAR TO MUSCLE MYOSIN HEAVY CHAIN ISOFORM 1 [ACYRTHOSIPHON PISUM]	VISQQSLER	43.72	"iTRAQ8plex (Y)"
3::C3347660_1|1-398 53	40.5	1249 PREDICTED: SIMILAR TO MUSCLE MYOSIN HEAVY CHAIN ISOFORM 1 [ACYRTHOSIPHON PISUM]	VATLLGIDCQDLYK	57.08	"iTRAQ8plex (Y)"
3::C3347660_1|1-398 53	40.5	1249 PREDICTED: SIMILAR TO MUSCLE MYOSIN HEAVY CHAIN ISOFORM 1 [ACYRTHOSIPHON PISUM]	ITAAVMHMGGMK	33.55	"iTRAQ8plex (Y)"
3::C3347660_1|1-398 53	40.5	1249 PREDICTED: SIMILAR TO MUSCLE MYOSIN HEAVY CHAIN ISOFORM 1 [ACYRTHOSIPHON PISUM]	VIAYFATVGASSK	48.57	"iTRAQ8plex (Y)"
3::C3347660_1|1-398 53	40.5	1249 PREDICTED: SIMILAR TO MUSCLE MYOSIN HEAVY CHAIN ISOFORM 1 [ACYRTHOSIPHON PISUM]	VATLLGIDCQDLYK	53.64	"iTRAQ8plex (Y)"
3::C3347660_1|1-398 53	40.5	1249 PREDICTED: SIMILAR TO MUSCLE MYOSIN HEAVY CHAIN ISOFORM 1 [ACYRTHOSIPHON PISUM]	VIAYFATVGASSK	37.45	"iTRAQ8plex (Y)"
3::C3347660_1|1-398 53	40.5	1249 PREDICTED: SIMILAR TO MUSCLE MYOSIN HEAVY CHAIN ISOFORM 1 [ACYRTHOSIPHON PISUM]	ICWVPDEAEGFVLGEIK	35.45	"iTRAQ8plex (Y)"
3::C3347660_1|1-398 53	40.5	1249 PREDICTED: SIMILAR TO MUSCLE MYOSIN HEAVY CHAIN ISOFORM 1 [ACYRTHOSIPHON PISUM]	VATLLGIDCQDLYK	47.07	"iTRAQ8plex (Y)"
3::C3347660_1|1-398 53	40.5	1249 PREDICTED: SIMILAR TO MUSCLE MYOSIN HEAVY CHAIN ISOFORM 1 [ACYRTHOSIPHON PISUM]	VIAYFATVGASSK	44.3	"iTRAQ8plex (Y)"
3::C3347660_1|1-398 53	40.5	1249 PREDICTED: SIMILAR TO MUSCLE MYOSIN HEAVY CHAIN ISOFORM 1 [ACYRTHOSIPHON PISUM]	CEDMSNLTYLNDASVLYNLK	56.57	"iTRAQ8plex (Y)"
3::C3347660_1|1-398 53	40.5	1249 PREDICTED: SIMILAR TO MUSCLE MYOSIN HEAVY CHAIN ISOFORM 1 [ACYRTHOSIPHON PISUM]	GSLEDQVVQTNPVLEAFGNAK	35.04	"iTRAQ8plex (Y)"
3::C3347660_1|1-398 53	40.5	1249 PREDICTED: SIMILAR TO MUSCLE MYOSIN HEAVY CHAIN ISOFORM 1 [ACYRTHOSIPHON PISUM]	VIAYFATVGASSK	57.39	"iTRAQ8plex (Y)"
3::C3347660_1|1-398 53	40.5	1249 PREDICTED: SIMILAR TO MUSCLE MYOSIN HEAVY CHAIN ISOFORM 1 [ACYRTHOSIPHON PISUM]	VIAYFATVGASSK	37.31	"iTRAQ8plex (Y)"
3::C3347660_1|1-398 53	40.5	1249 PREDICTED: SIMILAR TO MUSCLE MYOSIN HEAVY CHAIN ISOFORM 1 [ACYRTHOSIPHON PISUM]	ICWVPDEAEGFVLGEIK	42.4	"iTRAQ8plex (Y)"
3::C3347660_1|1-398 53	40.5	1249 PREDICTED: SIMILAR TO MUSCLE MYOSIN HEAVY CHAIN ISOFORM 1 [ACYRTHOSIPHON PISUM]	ICWVPDEAEGFVLGEIK	51.65	"iTRAQ8plex (Y)"
3::C3347660_1|1-398 53	40.5	1249 PREDICTED: SIMILAR TO MUSCLE MYOSIN HEAVY CHAIN ISOFORM 1 [ACYRTHOSIPHON PISUM]	VIAYFATVGASSK	41.58	"iTRAQ8plex (Y)"
3::C3347660_1|1-398 53	40.5	1249 PREDICTED: SIMILAR TO MUSCLE MYOSIN HEAVY CHAIN ISOFORM 1 [ACYRTHOSIPHON PISUM]	VATLLGIDCQDLYK	49.45	"iTRAQ8plex (Y)"
3::C3347660_1|1-398 53	40.5	1249 PREDICTED: SIMILAR TO MUSCLE MYOSIN HEAVY CHAIN ISOFORM 1 [ACYRTHOSIPHON PISUM]	ITAAVMHMGGMK	36.49	"iTRAQ8plex (Y)"
3::C3347660_1|1-398 53	40.5	1249 PREDICTED: SIMILAR TO MUSCLE MYOSIN HEAVY CHAIN ISOFORM 1 [ACYRTHOSIPHON PISUM]	ENQSMLITGESGAGK	56.08	"iTRAQ8plex (Y)"
3::C3347660_1|1-398 53	40.5	1249 PREDICTED: SIMILAR TO MUSCLE MYOSIN HEAVY CHAIN ISOFORM 1 [ACYRTHOSIPHON PISUM]	IHFGPTGK	30.35	"iTRAQ8plex (Y)"
3::C3347660_1|1-398 53	40.5	1249 PREDICTED: SIMILAR TO MUSCLE MYOSIN HEAVY CHAIN ISOFORM 1 [ACYRTHOSIPHON PISUM]	QEGEDPDPTPYLFVSLEQK	44.36	"iTRAQ8plex (Y)"
3::C3347660_1|1-398 53	40.5	1249 PREDICTED: SIMILAR TO MUSCLE MYOSIN HEAVY CHAIN ISOFORM 1 [ACYRTHOSIPHON PISUM]	ICWVPDEAEGFVLGEIK	51.8	"iTRAQ8plex (Y)"
3::C3347660_1|1-398 53	40.5	1249 PREDICTED: SIMILAR TO MUSCLE MYOSIN HEAVY CHAIN ISOFORM 1 [ACYRTHOSIPHON PISUM]	VIAYFATVGASSK	33.96	"iTRAQ8plex (Y)"
3::C3347660_1|1-398 53	40.5	1249 PREDICTED: SIMILAR TO MUSCLE MYOSIN HEAVY CHAIN ISOFORM 1 [ACYRTHOSIPHON PISUM]	ITAAVMHMGGMK	42.61	"iTRAQ8plex (Y)"
3::C3347660_1|1-398 53	40.5	1249 PREDICTED: SIMILAR TO MUSCLE MYOSIN HEAVY CHAIN ISOFORM 1 [ACYRTHOSIPHON PISUM]	VIAYFATVGASSK	72.96	"iTRAQ8plex (Y)"
3::C3347660_1|1-398 53	40.5	1249 PREDICTED: SIMILAR TO MUSCLE MYOSIN HEAVY CHAIN ISOFORM 1 [ACYRTHOSIPHON PISUM]	VIAYFATVGASSK	68.73	"iTRAQ8plex (Y)"
3::C3347660_1|1-398 53	40.5	1249 PREDICTED: SIMILAR TO MUSCLE MYOSIN HEAVY CHAIN ISOFORM 1 [ACYRTHOSIPHON PISUM]	VIAYFATVGASSK	39.43	"iTRAQ8plex (Y)"
3::C3347660_1|1-398 53	40.5	1249 PREDICTED: SIMILAR TO MUSCLE MYOSIN HEAVY CHAIN ISOFORM 1 [ACYRTHOSIPHON PISUM]	VATLLGIDCQDLYK	48.55	"iTRAQ8plex (Y)"
3::C3347660_1|1-398 53	40.5	1249 PREDICTED: SIMILAR TO MUSCLE MYOSIN HEAVY CHAIN ISOFORM 1 [ACYRTHOSIPHON PISUM]	VATLLGIDCQDLYK	56.4	"iTRAQ8plex (Y)"
3::C3347660_1|1-398 53	40.5	1249 PREDICTED: SIMILAR TO MUSCLE MYOSIN HEAVY CHAIN ISOFORM 1 [ACYRTHOSIPHON PISUM]	GSLEDQVVQTNPVLEAFGNAK	41.32	"iTRAQ8plex (Y)"
3::C3347660_1|1-398 53	40.5	1249 PREDICTED: SIMILAR TO MUSCLE MYOSIN HEAVY CHAIN ISOFORM 1 [ACYRTHOSIPHON PISUM]	ICWVPDEAEGFVLGEIK	41.56	"iTRAQ8plex (Y)"
3::C3347660_1|1-398 53	40.5	1249 PREDICTED: SIMILAR TO MUSCLE MYOSIN HEAVY CHAIN ISOFORM 1 [ACYRTHOSIPHON PISUM]	VATLLGIDCQDLYK	42.79	"iTRAQ8plex (Y)"
3::C3347660_1|1-398 53	40.5	1249 PREDICTED: SIMILAR TO MUSCLE MYOSIN HEAVY CHAIN ISOFORM 1 [ACYRTHOSIPHON PISUM]	VIAYFATVGASSK	48.15	"iTRAQ8plex (Y)"
3::C3347660_1|1-398 53	40.5	1249 PREDICTED: SIMILAR TO MUSCLE MYOSIN HEAVY CHAIN ISOFORM 1 [ACYRTHOSIPHON PISUM]	VIAYFATVGASSK	51.03	"iTRAQ8plex (Y)"
3::C3347660_1|1-398 53	40.5	1249 PREDICTED: SIMILAR TO MUSCLE MYOSIN HEAVY CHAIN ISOFORM 1 [ACYRTHOSIPHON PISUM]	ICWVPDEAEGFVLGEIK	66.58	"iTRAQ8plex (Y)"
3::C3347660_1|1-398 53	40.5	1249 PREDICTED: SIMILAR TO MUSCLE MYOSIN HEAVY CHAIN ISOFORM 1 [ACYRTHOSIPHON PISUM]	VATLLGIDCQDLYK	52.49	"iTRAQ8plex (Y)"
3::C3347660_1|1-398 53	40.5	1249 PREDICTED: SIMILAR TO MUSCLE MYOSIN HEAVY CHAIN ISOFORM 1 [ACYRTHOSIPHON PISUM]	ENQSMLITGESGAGK	56.85	"iTRAQ8plex (Y)"
3::C3347660_1|1-398 53	40.5	1249 PREDICTED: SIMILAR TO MUSCLE MYOSIN HEAVY CHAIN ISOFORM 1 [ACYRTHOSIPHON PISUM]	ICWVPDEAEGFVLGEIK	51.47	"iTRAQ8plex (Y)"
3::C3347660_1|1-398 53	40.5	1249 PREDICTED: SIMILAR TO MUSCLE MYOSIN HEAVY CHAIN ISOFORM 1 [ACYRTHOSIPHON PISUM]	ICWVPDEAEGFVLGEIK	52.69	"iTRAQ8plex (Y)"
3::C3347660_1|1-398 53	40.5	1249 PREDICTED: SIMILAR TO MUSCLE MYOSIN HEAVY CHAIN ISOFORM 1 [ACYRTHOSIPHON PISUM]	GSLEDQVVQTNPVLEAFGNAK	49	"iTRAQ8plex (Y)"
3::C3347660_1|1-398 53	40.5	1249 PREDICTED: SIMILAR TO MUSCLE MYOSIN HEAVY CHAIN ISOFORM 1 [ACYRTHOSIPHON PISUM]	VATLLGIDCQDLYK	38.61	"iTRAQ8plex (Y)"
3::C3347660_1|1-398 53	40.5	1249 PREDICTED: SIMILAR TO MUSCLE MYOSIN HEAVY CHAIN ISOFORM 1 [ACYRTHOSIPHON PISUM]	VIAYFATVGASSK	40.91	"iTRAQ8plex (Y)"
3::C3347660_1|1-398 53	40.5	1249 PREDICTED: SIMILAR TO MUSCLE MYOSIN HEAVY CHAIN ISOFORM 1 [ACYRTHOSIPHON PISUM]	LAGADIETYLLEK	78.8	"iTRAQ8plex (Y)"
3::C3347660_1|1-398 53	40.5	1249 PREDICTED: SIMILAR TO MUSCLE MYOSIN HEAVY CHAIN ISOFORM 1 [ACYRTHOSIPHON PISUM]	CEDMSNLTYLNDASVLYNLK	56.48	"iTRAQ8plex (Y)"
3::C3347660_1|1-398 53	40.5	1249 PREDICTED: SIMILAR TO MUSCLE MYOSIN HEAVY CHAIN ISOFORM 1 [ACYRTHOSIPHON PISUM]	QEGEDPDPTPYLFVSLEQK	32.44	"iTRAQ8plex (Y)"
3::C3361416_1|1-398 53	40.5	1249 PREDICTED: SIMILAR TO MUSCLE MYOSIN HEAVY CHAIN ISOFORM 1 [ACYRTHOSIPHON PISUM]
3::C3373700_1|1-398 53	40.5	1249 PREDICTED: SIMILAR TO MUSCLE MYOSIN HEAVY CHAIN ISOFORM 1 [ACYRTHOSIPHON PISUM]
2::2.0_insect_isotig00266_3|62-951 gene=isogroup00045	28.4	length=3138 numContigs=6	QLAVTLDQLAVSTR	73.83	"iTRAQ8plex (Y)"
2::2.0_insect_isotig00266_3|62-951 gene=isogroup00045	28.4	length=3138 numContigs=6	LLQEDIESER	42.89	"iTRAQ8plex (Y)"
2::2.0_insect_isotig00266_3|62-951 gene=isogroup00045	28.4	length=3138 numContigs=6	QLAVTLDQLAVSTR	80.03	"iTRAQ8plex (Y)"
2::2.0_insect_isotig00266_3|62-951 gene=isogroup00045	28.4	length=3138 numContigs=6	LLEDVHLESEETAHLLR	48.24	"iTRAQ8plex (Y)"
2::2.0_insect_isotig00266_3|62-951 gene=isogroup00045	28.4	length=3138 numContigs=6	LQATITDLELSLDVANK	61.38	"iTRAQ8plex (Y)"
2::2.0_insect_isotig00266_3|62-951 gene=isogroup00045	28.4	length=3138 numContigs=6	ADLSVQVLSLTER	62.46	"iTRAQ8plex (Y)"
2::2.0_insect_isotig00266_3|62-951 gene=isogroup00045	28.4	length=3138 numContigs=6	VNELTTINVNLSATR	53.94	"iTRAQ8plex (Y)"
2::2.0_insect_isotig00266_3|62-951 gene=isogroup00045	28.4	length=3138 numContigs=6	TIIDITSHK	44.3	"iTRAQ8plex (Y)"
2::2.0_insect_isotig00266_3|62-951 gene=isogroup00045	28.4	length=3138 numContigs=6	QLQEQEGMSQQSVTR	65.18	"iTRAQ8plex (Y)"
2::2.0_insect_isotig00266_3|62-951 gene=isogroup00045	28.4	length=3138 numContigs=6	LDETTALYEQTQR	55.63	"iTRAQ8plex (Y)"
2::2.0_insect_isotig00266_3|62-951 gene=isogroup00045	28.4	length=3138 numContigs=6	LQSEVEVLIIDLEK	32.3	"iTRAQ8plex (Y)"
2::2.0_insect_isotig00266_3|62-951 gene=isogroup00045	28.4	length=3138 numContigs=6	QLAVTLDQLAVSTR	54.53	"iTRAQ8plex (Y)"
2::2.0_insect_isotig00266_3|62-951 gene=isogroup00045	28.4	length=3138 numContigs=6	LQSEVEVLIIDLEK	33.9	"iTRAQ8plex (Y)"
2::2.0_insect_isotig00266_3|62-951 gene=isogroup00045	28.4	length=3138 numContigs=6	TIIDITSHK	39.54	"iTRAQ8plex (Y)"
2::2.0_insect_isotig00266_3|62-951 gene=isogroup00045	28.4	length=3138 numContigs=6	SLLESSLHQVEVELESLR	45.72	"iTRAQ8plex (Y)"
2::2.0_insect_isotig00266_3|62-951 gene=isogroup00045	28.4	length=3138 numContigs=6	KNQSLTAELEEIR	38.69	"iTRAQ8plex (Y)"
2::2.0_insect_isotig00266_3|62-951 gene=isogroup00045	28.4	length=3138 numContigs=6	VNELTTINVNLSATR	68.72	"iTRAQ8plex (Y)"
2::2.0_insect_isotig00266_3|62-951 gene=isogroup00045	28.4	length=3138 numContigs=6	FQQEVYELLSQVESANK	61.98	"iTRAQ8plex (Y)"
2::2.0_insect_isotig00266_3|62-951 gene=isogroup00045	28.4	length=3138 numContigs=6	LDETTALYEQTQR	48.14	"iTRAQ8plex (Y)"
2::2.0_insect_isotig00266_3|62-951 gene=isogroup00045	28.4	length=3138 numContigs=6	LLQEDIESER	48.74	"iTRAQ8plex (Y)"
2::2.0_insect_isotig00266_3|62-951 gene=isogroup00045	28.4	length=3138 numContigs=6	FQQEVYELLSQVESANK	72.11	"iTRAQ8plex (Y)"
2::2.0_insect_isotig00266_3|62-951 gene=isogroup00045	28.4	length=3138 numContigs=6	QSLQLTELQAHYDEIQR	56.08	"iTRAQ8plex (Y)"
2::2.0_insect_isotig00266_3|62-951 gene=isogroup00045	28.4	length=3138 numContigs=6	NQSLTAELEEIR	69.66	"iTRAQ8plex (Y)"
2::2.0_insect_isotig00266_3|62-951 gene=isogroup00045	28.4	length=3138 numContigs=6	ADTAESNLSLIR	51.13	"iTRAQ8plex (Y)"
2::2.0_insect_isotig00266_3|62-951 gene=isogroup00045	28.4	length=3138 numContigs=6	TIIDITSHK	32.98	"iTRAQ8plex (Y)"
2::2.0_insect_isotig00266_3|62-951 gene=isogroup00045	28.4	length=3138 numContigs=6	LQATITDLELSLDVANK	53.71	"iTRAQ8plex (Y)"
2::2.0_insect_isotig00266_3|62-951 gene=isogroup00045	28.4	length=3138 numContigs=6	ADTAESNLSLIR	61.27	"iTRAQ8plex (Y)"
2::2.0_insect_isotig00266_3|62-951 gene=isogroup00045	28.4	length=3138 numContigs=6	FQQEVYELLSQVESANK	39.39	"iTRAQ8plex (Y)"
2::2.0_insect_isotig00266_3|62-951 gene=isogroup00045	28.4	length=3138 numContigs=6	NVQLLQDTLEK	64.8	"iTRAQ8plex (Y)"
2::2.0_insect_isotig00266_3|62-951 gene=isogroup00045	28.4	length=3138 numContigs=6	LEVTIHELNIR	35.92	"iTRAQ8plex (Y)"
2::2.0_insect_isotig00266_3|62-951 gene=isogroup00045	28.4	length=3138 numContigs=6	LQATITDLELSLDVANK	58.32	"iTRAQ8plex (Y)"
2::2.0_insect_isotig00266_3|62-951 gene=isogroup00045	28.4	length=3138 numContigs=6	NQSLTAELEEIR	60.69	"iTRAQ8plex (Y)"
2::2.0_insect_isotig00266_3|62-951 gene=isogroup00045	28.4	length=3138 numContigs=6	FQQEVYELLSQVESANK	61.94	"iTRAQ8plex (Y)"
2::2.0_insect_isotig00266_3|62-951 gene=isogroup00045	28.4	length=3138 numContigs=6	AEEVEELR	32.25	"iTRAQ8plex (Y)"
2::2.0_insect_isotig00266_3|62-951 gene=isogroup00045	28.4	length=3138 numContigs=6	LLEDVHLESEETAHLLR	47.11	"iTRAQ8plex (Y)"
2::2.0_insect_isotig00266_3|62-951 gene=isogroup00045	28.4	length=3138 numContigs=6	LDETTALYEQTQR	46	"iTRAQ8plex (Y)"
2::2.0_insect_isotig00266_3|62-951 gene=isogroup00045	28.4	length=3138 numContigs=6	LEVTIHELNIR	48.15	"iTRAQ8plex (Y)"
2::2.0_insect_isotig00266_3|62-951 gene=isogroup00045	28.4	length=3138 numContigs=6	QSLQLTELQAHYDEIQR	73.82	"Gln->pyro-Glu (N-term Q)"
2::2.0_insect_isotig00266_3|62-951 gene=isogroup00045	28.4	length=3138 numContigs=6	LSAELSQFR	33.32	"Gln->pyro-Glu (N-term Q)"
2::2.0_insect_isotig00266_3|62-951 gene=isogroup00045	28.4	length=3138 numContigs=6	QLAVTLDQLAVSTR	37.54	"Gln->pyro-Glu (N-term Q)"
2::2.0_insect_isotig00266_3|62-951 gene=isogroup00045	28.4	length=3138 numContigs=6	SLLESSLHQVEVELESLR	51.83	"Gln->pyro-Glu (N-term Q)"
2::2.0_insect_isotig00266_3|62-951 gene=isogroup00045	28.4	length=3138 numContigs=6	LQATITDLELSLDVANK	55.07	"Gln->pyro-Glu (N-term Q)"
2::2.0_insect_isotig00266_3|62-951 gene=isogroup00045	28.4	length=3138 numContigs=6	QLAVTLDQLAVSTR	62.12	"Gln->pyro-Glu (N-term Q)"
2::2.0_insect_isotig00266_3|62-951 gene=isogroup00045	28.4	length=3138 numContigs=6	LLEDVHLESEETAHLLR	47.39	"Gln->pyro-Glu (N-term Q)"
2::2.0_insect_isotig00266_3|62-951 gene=isogroup00045	28.4	length=3138 numContigs=6	LDETTALYEQTQR	56.87	"Gln->pyro-Glu (N-term Q)"
2::2.0_insect_isotig00266_3|62-951 gene=isogroup00045	28.4	length=3138 numContigs=6	NVQLLQDTLEK	33.47	"Gln->pyro-Glu (N-term Q)"
2::2.0_insect_isotig00266_3|62-951 gene=isogroup00045	28.4	length=3138 numContigs=6	QLAVTLDQLAVSTR	59.9	"Gln->pyro-Glu (N-term Q)"
2::2.0_insect_isotig00267_3|62-944 gene=isogroup00045	28.7	length=3117 numContigs=5
2::2.0_insect_isotig01780_5|26-474 gene=isogroup00794	41	length=1871 numContigs=1	AILVDLEPGTMDSVR	43.84	"Gln->pyro-Glu (N-term Q)"
2::2.0_insect_isotig01780_5|26-474 gene=isogroup00794	41	length=1871 numContigs=1	NSSYFVEWIPNNVK	43.38	"Gln->pyro-Glu (N-term Q)"
2::2.0_insect_isotig01780_5|26-474 gene=isogroup00794	41	length=1871 numContigs=1	GHYTEGAELVDSVLDVVR	58.44	"Gln->pyro-Glu (N-term Q)"
2::2.0_insect_isotig01780_5|26-474 gene=isogroup00794	41	length=1871 numContigs=1	AILVDLEPGTMDSVR	63.25	"Gln->pyro-Glu (N-term Q)"
2::2.0_insect_isotig01780_5|26-474 gene=isogroup00794	41	length=1871 numContigs=1	SGPFGQIFRPDNFVFGQSGAGNNWAK	43.17	"Gln->pyro-Glu (N-term Q)"
2::2.0_insect_isotig01780_5|26-474 gene=isogroup00794	41	length=1871 numContigs=1	LHFFMPGFAPLTSR	55.39	"Gln->pyro-Glu (N-term Q)"
2::2.0_insect_isotig01780_5|26-474 gene=isogroup00794	41	length=1871 numContigs=1	AILVDLEPGTMDSVR	62.12	"Gln->pyro-Glu (N-term Q)"
2::2.0_insect_isotig01780_5|26-474 gene=isogroup00794	41	length=1871 numContigs=1	AILVDLEPGTMDSVR	52.24	"Gln->pyro-Glu (N-term Q)"
2::2.0_insect_isotig01780_5|26-474 gene=isogroup00794	41	length=1871 numContigs=1	GHYTEGAELVDSVLDVVR	33.94	"iTRAQ8plex (Y)"
2::2.0_insect_isotig01780_5|26-474 gene=isogroup00794	41	length=1871 numContigs=1	AILVDLEPGTMDSVR	55.64	"Oxidation (M)"
2::2.0_insect_isotig01780_5|26-474 gene=isogroup00794	41	length=1871 numContigs=1	LHFFMPGFAPLTSR	46.91	"Oxidation (M)"
2::2.0_insect_isotig01780_5|26-474 gene=isogroup00794	41	length=1871 numContigs=1	YLTVAAIFR	33.45	"Oxidation (M)"
2::2.0_insect_isotig01780_5|26-474 gene=isogroup00794	41	length=1871 numContigs=1	SGPFGQIFRPDNFVFGQSGAGNNWAK	34.49	"Oxidation (M)"
2::2.0_insect_isotig01780_5|26-474 gene=isogroup00794	41	length=1871 numContigs=1	GHYTEGAELVDSVLDVVR	31.05	"iTRAQ8plex (Y)"
2::2.0_insect_isotig01780_5|26-474 gene=isogroup00794	41	length=1871 numContigs=1	MSATFIGNSTAIQELFK	57.15	"iTRAQ8plex (Y)"
2::2.0_insect_isotig01780_5|26-474 gene=isogroup00794	41	length=1871 numContigs=1	AILVDLEPGTMDSVR	48.57	"iTRAQ8plex (Y)"
2::2.0_insect_isotig01780_5|26-474 gene=isogroup00794	41	length=1871 numContigs=1	EVDEQMLNIQNK	46.94	"iTRAQ8plex (Y)"
2::2.0_insect_isotig01780_5|26-474 gene=isogroup00794	41	length=1871 numContigs=1	LHFFMPGFAPLTSR	39.75	"Oxidation (M)"
2::2.0_insect_isotig01780_5|26-474 gene=isogroup00794	41	length=1871 numContigs=1	LSTPTYGDLNHLVSLTMSGVTTCLR	32.67	"Oxidation (M)"
2::2.0_insect_isotig01780_5|26-474 gene=isogroup00794	41	length=1871 numContigs=1	LHFFMPGFAPLTSR	62.24	"Oxidation (M)"
2::2.0_insect_isotig01780_5|26-474 gene=isogroup00794	41	length=1871 numContigs=1	NSSYFVEWIPNNVK	36.87	"Oxidation (M)"
2::2.0_insect_isotig01780_5|26-474 gene=isogroup00794	41	length=1871 numContigs=1	AILVDLEPGTMDSVR	50.27	"Oxidation (M)"
2::2.0_insect_isotig01780_5|26-474 gene=isogroup00794	41	length=1871 numContigs=1	AILVDLEPGTMDSVR	53.05	"Oxidation (M)"
2::2.0_insect_isotig01780_5|26-474 gene=isogroup00794	41	length=1871 numContigs=1	SGPFGQIFRPDNFVFGQSGAGNNWAK	29.33	"Oxidation (M)"
2::2.0_insect_isotig01780_5|26-474 gene=isogroup00794	41	length=1871 numContigs=1	GHYTEGAELVDSVLDVVR	47.73	"iTRAQ8plex (Y)"
2::2.0_insect_isotig01780_5|26-474 gene=isogroup00794	41	length=1871 numContigs=1	LHFFMPGFAPLTSR	40.87	"iTRAQ8plex (Y)"
2::2.0_insect_isotig01780_5|26-474 gene=isogroup00794	41	length=1871 numContigs=1	SGPFGQIFRPDNFVFGQSGAGNNWAK	35.32	"iTRAQ8plex (Y)"
2::2.0_insect_isotig01780_5|26-474 gene=isogroup00794	41	length=1871 numContigs=1	ALTVPELTQQMFDAK	57.23	"iTRAQ8plex (Y)"
2::2.0_insect_isotig01780_5|26-474 gene=isogroup00794	41	length=1871 numContigs=1	LHFFMPGFAPLTSR	50.73	"iTRAQ8plex (Y)"
2::2.0_insect_isotig01780_5|26-474 gene=isogroup00794	41	length=1871 numContigs=1	ISEQFTAMFR	30.08	"iTRAQ8plex (Y)"
2::2.0_insect_isotig01780_5|26-474 gene=isogroup00794	41	length=1871 numContigs=1	AILVDLEPGTMDSVR	40.59	"iTRAQ8plex (Y)"
2::2.0_insect_isotig01780_5|26-474 gene=isogroup00794	41	length=1871 numContigs=1	MSATFIGNSTAIQELFK	64.54	"iTRAQ8plex (Y)"
2::2.0_insect_isotig01780_5|26-474 gene=isogroup00794	41	length=1871 numContigs=1	LHFFMPGFAPLTSR	52.73	"iTRAQ8plex (Y)"
2::2.0_insect_isotig01780_5|26-474 gene=isogroup00794	41	length=1871 numContigs=1	ISEQFTAMFR	31.93	"iTRAQ8plex (Y)"
2::2.0_insect_isotig01780_5|26-474 gene=isogroup00794	41	length=1871 numContigs=1	LHFFMPGFAPLTSR	45.11	"iTRAQ8plex (Y)"
2::2.0_insect_isotig01780_5|26-474 gene=isogroup00794	41	length=1871 numContigs=1	GHYTEGAELVDSVLDVVR	54.03	"iTRAQ8plex (Y)"
2::2.0_insect_isotig01780_5|26-474 gene=isogroup00794	41	length=1871 numContigs=1	LHFFMPGFAPLTSR	36.36	"iTRAQ8plex (Y)"
2::2.0_insect_isotig01780_5|26-474 gene=isogroup00794	41	length=1871 numContigs=1	LHFFMPGFAPLTSR	56.23	"iTRAQ8plex (Y)"
2::2.0_insect_isotig01780_5|26-474 gene=isogroup00794	41	length=1871 numContigs=1	MSATFIGNSTAIQELFK	45.71	"iTRAQ8plex (Y)"
2::2.0_insect_isotig01780_5|26-474 gene=isogroup00794	41	length=1871 numContigs=1	LHFFMPGFAPLTSR	39.12	"iTRAQ8plex (Y)"
2::2.0_insect_isotig01780_5|26-474 gene=isogroup00794	41	length=1871 numContigs=1	SGPFGQIFRPDNFVFGQSGAGNNWAK	36.04	"iTRAQ8plex (Y)"
2::2.0_insect_isotig01780_5|26-474 gene=isogroup00794	41	length=1871 numContigs=1	ALTVPELTQQMFDAK	37.02	"iTRAQ8plex (Y)"
2::2.0_insect_isotig01780_5|26-474 gene=isogroup00794	41	length=1871 numContigs=1	LHFFMPGFAPLTSR	48.96	"iTRAQ8plex (Y)"
2::2.0_insect_isotig01780_5|26-474 gene=isogroup00794	41	length=1871 numContigs=1	LHFFMPGFAPLTSR	51.23	"Oxidation (M)"
2::2.0_insect_isotig01780_5|26-474 gene=isogroup00794	41	length=1871 numContigs=1	LSTPTYGDLNHLVSLTMSGVTTCLR	38.01	"Oxidation (M)"
2::2.0_insect_isotig01780_5|26-474 gene=isogroup00794	41	length=1871 numContigs=1	LSTPTYGDLNHLVSLTMSGVTTCLR	50.15	"Oxidation (M)"
2::2.0_insect_isotig01780_5|26-474 gene=isogroup00794	41	length=1871 numContigs=1	LHFFMPGFAPLTSR	56.29	"Oxidation (M)"
2::2.0_insect_isotig01780_5|26-474 gene=isogroup00794	41	length=1871 numContigs=1	LHFFMPGFAPLTSR	34.01	"Oxidation (M)"
2::2.0_insect_isotig01780_5|26-474 gene=isogroup00794	41	length=1871 numContigs=1	GHYTEGAELVDSVLDVVR	81.14	"Oxidation (M)"
2::2.0_insect_isotig01780_5|26-474 gene=isogroup00794	41	length=1871 numContigs=1	ISEQFTAMFR	33.95	"Oxidation (M)"
2::2.0_insect_isotig01780_5|26-474 gene=isogroup00794	41	length=1871 numContigs=1	MSATFIGNSTAIQELFK	56.23	"Oxidation (M)"
2::2.0_insect_isotig01780_5|26-474 gene=isogroup00794	41	length=1871 numContigs=1	LHFFMPGFAPLTSR	39.4	"Oxidation (M)"
2::2.0_insect_isotig01780_5|26-474 gene=isogroup00794	41	length=1871 numContigs=1	TAVCDIPPR	31.14	"Oxidation (M)"
2::2.0_insect_isotig01780_5|26-474 gene=isogroup00794	41	length=1871 numContigs=1	GHYTEGAELVDSVLDVVR	46.9	"Oxidation (M)"
2::2.0_insect_isotig01780_5|26-474 gene=isogroup00794	41	length=1871 numContigs=1	AILVDLEPGTMDSVR	32.16	"Oxidation (M)"
2::2.0_insect_isotig01780_5|26-474 gene=isogroup00794	41	length=1871 numContigs=1	LHFFMPGFAPLTSR	35.68	"Oxidation (M)"
2::2.0_insect_isotig01780_5|26-474 gene=isogroup00794	41	length=1871 numContigs=1	AILVDLEPGTMDSVR	44.92	"Oxidation (M)"
2::2.0_insect_isotig01780_5|26-474 gene=isogroup00794	41	length=1871 numContigs=1	YLTVAAIFR	44.24	"Oxidation (M)"
2::2.0_insect_isotig01780_5|26-474 gene=isogroup00794	41	length=1871 numContigs=1	LHFFMPGFAPLTSR	55.95	"Oxidation (M)"
2::2.0_insect_isotig00669_2|57-584 gene=isogroup00166	37.5	length=2110 numContigs=2	GILPVIYEAPQDSDWIK	52.79	"Oxidation (M)"
2::2.0_insect_isotig00669_2|57-584 gene=isogroup00166	37.5	length=2110 numContigs=2	GILPVIYEAPQDSDWIK	56.09	"Oxidation (M)"
2::2.0_insect_isotig00669_2|57-584 gene=isogroup00166	37.5	length=2110 numContigs=2	AGDPVVLVTGWK	52.56	"Oxidation (M)"
2::2.0_insect_isotig00669_2|57-584 gene=isogroup00166	37.5	length=2110 numContigs=2	IENHQGVQNLDEIIEAADGIMVAR	67.49	"Oxidation (M)"
2::2.0_insect_isotig00669_2|57-584 gene=isogroup00166	37.5	length=2110 numContigs=2	QLFVDLVSK	41.17	"Oxidation (M)"
2::2.0_insect_isotig00669_2|57-584 gene=isogroup00166	37.5	length=2110 numContigs=2	IENHQGVQNLDEIIEAADGIMVAR	31.07	"Oxidation (M)"
2::2.0_insect_isotig00669_2|57-584 gene=isogroup00166	37.5	length=2110 numContigs=2	GILPVIYEAPQDSDWIK	41.83	"Oxidation (M)"
2::2.0_insect_isotig00669_2|57-584 gene=isogroup00166	37.5	length=2110 numContigs=2	NILIIAK	33.44	"Oxidation (M)"
2::2.0_insect_isotig00669_2|57-584 gene=isogroup00166	37.5	length=2110 numContigs=2	AETSDVANAILDGADCVMLSGETAK	64.76	"Oxidation (M)"
2::2.0_insect_isotig00669_2|57-584 gene=isogroup00166	37.5	length=2110 numContigs=2	NILIIAK	33.43	"Oxidation (M)"
2::2.0_insect_isotig00669_2|57-584 gene=isogroup00166	37.5	length=2110 numContigs=2	VFVDDGLISLIVNK	56.69	"Oxidation (M)"
2::2.0_insect_isotig00669_2|57-584 gene=isogroup00166	37.5	length=2110 numContigs=2	AGDPVVLVTGWK	35.53	"Oxidation (M)"
2::2.0_insect_isotig00669_2|57-584 gene=isogroup00166	37.5	length=2110 numContigs=2	QLFVDLVSK	46.33	"Oxidation (M)"
2::2.0_insect_isotig00669_2|57-584 gene=isogroup00166	37.5	length=2110 numContigs=2	NILIIAK	28.67	"Oxidation (M)"
2::2.0_insect_isotig00669_2|57-584 gene=isogroup00166	37.5	length=2110 numContigs=2	QLFVDLVSK	35.02	"Oxidation (M)"
2::2.0_insect_isotig00669_2|57-584 gene=isogroup00166	37.5	length=2110 numContigs=2	VGKPVICATQMLESMVK	30.91	"Oxidation (M)"
2::2.0_insect_isotig00669_2|57-584 gene=isogroup00166	37.5	length=2110 numContigs=2	VFVDDGLISLIVNK	34.58	"Oxidation (M)"
2::2.0_insect_isotig00669_2|57-584 gene=isogroup00166	37.5	length=2110 numContigs=2	EAEAAVWQR	42.78	"Oxidation (M)"
2::2.0_insect_isotig00669_2|57-584 gene=isogroup00166	37.5	length=2110 numContigs=2	GILPVIYEAPQDSDWIK	51.34	"Oxidation (M)"
2::2.0_insect_isotig00669_2|57-584 gene=isogroup00166	37.5	length=2110 numContigs=2	QLFVDLVSK	40.56	"Oxidation (M)"
2::2.0_insect_isotig00669_2|57-584 gene=isogroup00166	37.5	length=2110 numContigs=2	IENHQGVQNLDEIIEAADGIMVAR	58.35	"Oxidation (M)"
2::2.0_insect_isotig00669_2|57-584 gene=isogroup00166	37.5	length=2110 numContigs=2	IENHQGVQNLDEIIEAADGIMVAR	73.68	"Oxidation (M)"
2::2.0_insect_isotig00669_2|57-584 gene=isogroup00166	37.5	length=2110 numContigs=2	IENHQGVQNLDEIIEAADGIMVAR	64.63	"Oxidation (M)"
2::2.0_insect_isotig00669_2|57-584 gene=isogroup00166	37.5	length=2110 numContigs=2	VFVDDGLISLIVNK	38.56	"Oxidation (M)"
2::2.0_insect_isotig00669_2|57-584 gene=isogroup00166	37.5	length=2110 numContigs=2	TGFPVPIAIALDTK	36.7	"Oxidation (M)"
2::2.0_insect_isotig00669_2|57-584 gene=isogroup00166	37.5	length=2110 numContigs=2	TEPPIDATHTVAIAAVEASAK	43.8	"Oxidation (M)"
2::2.0_insect_isotig00669_2|57-584 gene=isogroup00166	37.5	length=2110 numContigs=2	GILPVIYEAPQDSDWIK	44.72	"Oxidation (M)"
2::2.0_insect_isotig00669_2|57-584 gene=isogroup00166	37.5	length=2110 numContigs=2	VFVDDGLISLIVNK	40.31	"Oxidation (M)"
2::2.0_insect_isotig00669_2|57-584 gene=isogroup00166	37.5	length=2110 numContigs=2	IENHQGVQNLDEIIEAADGIMVAR	47.04	"Oxidation (M)"
2::2.0_insect_isotig00669_2|57-584 gene=isogroup00166	37.5	length=2110 numContigs=2	QLFVDLVSK	33.97	"Gln->pyro-Glu (N-term Q)"
2::2.0_insect_isotig00669_2|57-584 gene=isogroup00166	37.5	length=2110 numContigs=2	AGDPVVLVTGWK	36.1	"Gln->pyro-Glu (N-term Q)"
2::2.0_insect_isotig00669_2|57-584 gene=isogroup00166	37.5	length=2110 numContigs=2	AGDPVVLVTGWK	45.06	"Gln->pyro-Glu (N-term Q)"
2::2.0_insect_isotig00669_2|57-584 gene=isogroup00166	37.5	length=2110 numContigs=2	VGKPVICATQMLESMVK	48.47	"Gln->pyro-Glu (N-term Q)"
2::2.0_insect_isotig00669_2|57-584 gene=isogroup00166	37.5	length=2110 numContigs=2	TAVEMYSK	34.63	"Gln->pyro-Glu (N-term Q)"
2::2.0_insect_isotig00669_2|57-584 gene=isogroup00166	37.5	length=2110 numContigs=2	VFLAQK	30.36	"Gln->pyro-Glu (N-term Q)"
2::2.0_insect_isotig00669_2|57-584 gene=isogroup00166	37.5	length=2110 numContigs=2	TGFPVPIAIALDTK	45.39	"Gln->pyro-Glu (N-term Q)"
2::2.0_insect_isotig00669_2|57-584 gene=isogroup00166	37.5	length=2110 numContigs=2	GSADIVFVDYSNITK	38.21	"Gln->pyro-Glu (N-term Q)"
2::2.0_insect_isotig00669_2|57-584 gene=isogroup00166	37.5	length=2110 numContigs=2	IENHQGVQNLDEIIEAADGIMVAR	88.12	"Gln->pyro-Glu (N-term Q)"
2::2.0_insect_isotig00669_2|57-584 gene=isogroup00166	37.5	length=2110 numContigs=2	VFVDDGLISLIVNK	41.27	"Gln->pyro-Glu (N-term Q)"
2::2.0_insect_isotig00669_2|57-584 gene=isogroup00166	37.5	length=2110 numContigs=2	TGFPVPIAIALDTK	44.92	"Gln->pyro-Glu (N-term Q)"
2::2.0_insect_isotig00669_2|57-584 gene=isogroup00166	37.5	length=2110 numContigs=2	VFVDDGLISLIVNK	34.13	"Gln->pyro-Glu (N-term Q)"
2::2.0_insect_isotig00669_2|57-584 gene=isogroup00166	37.5	length=2110 numContigs=2	GILPVIYEAPQDSDWIK	54.32	"Gln->pyro-Glu (N-term Q)"
2::2.0_insect_isotig00669_2|57-584 gene=isogroup00166	37.5	length=2110 numContigs=2	IENHQGVQNLDEIIEAADGIMVAR	72.88	"Gln->pyro-Glu (N-term Q)"
2::2.0_insect_isotig00669_2|57-584 gene=isogroup00166	37.5	length=2110 numContigs=2	VGKPVICATQMLESMVK	41.98	"Gln->pyro-Glu (N-term Q)"
2::2.0_insect_isotig00669_2|57-584 gene=isogroup00166	37.5	length=2110 numContigs=2	QLFVDLVSK	48.71	"Gln->pyro-Glu (N-term Q)"
2::2.0_insect_isotig00669_2|57-584 gene=isogroup00166	37.5	length=2110 numContigs=2	VGKPVICATQMLESMVK	56.87	"Gln->pyro-Glu (N-term Q)"
2::2.0_insect_isotig00669_2|57-584 gene=isogroup00166	37.5	length=2110 numContigs=2	IENHQGVQNLDEIIEAADGIMVAR	48.79	"Gln->pyro-Glu (N-term Q)"
2::2.0_insect_isotig00669_2|57-584 gene=isogroup00166	37.5	length=2110 numContigs=2	TGFPVPIAIALDTK	33.26	"Gln->pyro-Glu (N-term Q)"
2::2.0_insect_isotig00669_2|57-584 gene=isogroup00166	37.5	length=2110 numContigs=2	AETSDVANAILDGADCVMLSGETAK	59.3	"Gln->pyro-Glu (N-term Q)"
2::2.0_insect_isotig00669_2|57-584 gene=isogroup00166	37.5	length=2110 numContigs=2	VGKPVICATQMLESMVK	56.93	"Gln->pyro-Glu (N-term Q)"
2::2.0_insect_isotig00669_2|57-584 gene=isogroup00166	37.5	length=2110 numContigs=2	GILPVIYEAPQDSDWIK	48.83	"Gln->pyro-Glu (N-term Q)"
2::2.0_insect_isotig00671_2|30-561 gene=isogroup00166	37.2	length=2041 numContigs=2
2::2.0_insect_isotig00670_1|1-574 gene=isogroup00166	34.5	length=2079 numContigs=2
2::2.0_insect_isotig01609_3|38-1051 gene=isogroup00643	18.7	length=3306 numContigs=2	FSIPVVLLDETLK	29.99	"Gln->pyro-Glu (N-term Q)"
2::2.0_insect_isotig01609_3|38-1051 gene=isogroup00643	18.7	length=3306 numContigs=2	EFDDLPLAEQK	38.32	"Gln->pyro-Glu (N-term Q)"
2::2.0_insect_isotig01609_3|38-1051 gene=isogroup00643	18.7	length=3306 numContigs=2	FSIPVVLLDETLK	31.71	"Gln->pyro-Glu (N-term Q)"
2::2.0_insect_isotig01609_3|38-1051 gene=isogroup00643	18.7	length=3306 numContigs=2	KADEGLISGWLFFR	45.07	"Gln->pyro-Glu (N-term Q)"
2::2.0_insect_isotig01609_3|38-1051 gene=isogroup00643	18.7	length=3306 numContigs=2	LNPFEVPK	37.25	"Gln->pyro-Glu (N-term Q)"
2::2.0_insect_isotig01609_3|38-1051 gene=isogroup00643	18.7	length=3306 numContigs=2	KADEGLISGWLFFR	38.4	"Gln->pyro-Glu (N-term Q)"
2::2.0_insect_isotig01609_3|38-1051 gene=isogroup00643	18.7	length=3306 numContigs=2	FSIPVVLLDETLK	36.56	"Gln->pyro-Glu (N-term Q)"
2::2.0_insect_isotig01609_3|38-1051 gene=isogroup00643	18.7	length=3306 numContigs=2	FSIPVVLLDETLK	44.64	"Gln->pyro-Glu (N-term Q)"
2::2.0_insect_isotig01609_3|38-1051 gene=isogroup00643	18.7	length=3306 numContigs=2	NILFSGTNVASGK	54.58	"Gln->pyro-Glu (N-term Q)"
2::2.0_insect_isotig01609_3|38-1051 gene=isogroup00643	18.7	length=3306 numContigs=2	KADEGLISGWLFFR	38.48	"Gln->pyro-Glu (N-term Q)"
2::2.0_insect_isotig01609_3|38-1051 gene=isogroup00643	18.7	length=3306 numContigs=2	SAAEMVLADDNFSSIVSAVEEGR	29.61	"Gln->pyro-Glu (N-term Q)"
2::2.0_insect_isotig01609_3|38-1051 gene=isogroup00643	18.7	length=3306 numContigs=2	VGEATETALIVLAEK	69.63	"Gln->pyro-Glu (N-term Q)"
2::2.0_insect_isotig01609_3|38-1051 gene=isogroup00643	18.7	length=3306 numContigs=2	SAAEMVLADDNFSSIVSAVEEGR	37.8	"Gln->pyro-Glu (N-term Q)"
2::2.0_insect_isotig01609_3|38-1051 gene=isogroup00643	18.7	length=3306 numContigs=2	FSIPVVLLDETLK	38.88	"Gln->pyro-Glu (N-term Q)"
2::2.0_insect_isotig01609_3|38-1051 gene=isogroup00643	18.7	length=3306 numContigs=2	FSIPVVLLDETLK	46.57	"Gln->pyro-Glu (N-term Q)"
2::2.0_insect_isotig01609_3|38-1051 gene=isogroup00643	18.7	length=3306 numContigs=2	VGEATETALIVLAEK	31.65	"Gln->pyro-Glu (N-term Q)"
2::2.0_insect_isotig01609_3|38-1051 gene=isogroup00643	18.7	length=3306 numContigs=2	FSIPVVLLDETLK	31.32	"Gln->pyro-Glu (N-term Q)"
2::2.0_insect_isotig01609_3|38-1051 gene=isogroup00643	18.7	length=3306 numContigs=2	VGEATETALIVLAEK	69.28	"Gln->pyro-Glu (N-term Q)"
2::2.0_insect_isotig01609_3|38-1051 gene=isogroup00643	18.7	length=3306 numContigs=2	FSIPVVLLDETLK	36.51	"Gln->pyro-Glu (N-term Q)"
2::2.0_insect_isotig01609_3|38-1051 gene=isogroup00643	18.7	length=3306 numContigs=2	GVVMGTGLATAIGK	53.39	"Gln->pyro-Glu (N-term Q)"
2::2.0_insect_isotig01609_3|38-1051 gene=isogroup00643	18.7	length=3306 numContigs=2	KADEGLISGWLFFR	32.42	"Gln->pyro-Glu (N-term Q)"
2::2.0_insect_isotig01609_3|38-1051 gene=isogroup00643	18.7	length=3306 numContigs=2	FSIPVVLLDETLK	39.38	"Gln->pyro-Glu (N-term Q)"
2::2.0_insect_isotig01609_3|38-1051 gene=isogroup00643	18.7	length=3306 numContigs=2	NILFSGTNVASGK	70.73	"Gln->pyro-Glu (N-term Q)"
2::2.0_insect_isotig01609_3|38-1051 gene=isogroup00643	18.7	length=3306 numContigs=2	NAESAIEALK	44.99	"Gln->pyro-Glu (N-term Q)"
2::2.0_insect_isotig01609_3|38-1051 gene=isogroup00643	18.7	length=3306 numContigs=2	NAESAIEALK	45.25	"Gln->pyro-Glu (N-term Q)"
2::2.0_insect_isotig01609_3|38-1051 gene=isogroup00643	18.7	length=3306 numContigs=2	IVEFLQSMNEISAMTGDGVNDAPALK	55.9	"Gln->pyro-Glu (N-term Q)"
2::2.0_insect_isotig01609_3|38-1051 gene=isogroup00643	18.7	length=3306 numContigs=2	SAAEMVLADDNFSSIVSAVEEGR	44.35	"Gln->pyro-Glu (N-term Q)"
2::2.0_insect_isotig01609_3|38-1051 gene=isogroup00643	18.7	length=3306 numContigs=2	FSIPVVLLDETLK	30.19	"Gln->pyro-Glu (N-term Q)"
2::2.0_insect_isotig01609_3|38-1051 gene=isogroup00643	18.7	length=3306 numContigs=2	FSIPVVLLDETLK	46.39	"Gln->pyro-Glu (N-term Q)"
2::2.0_insect_isotig01609_3|38-1051 gene=isogroup00643	18.7	length=3306 numContigs=2	VGEATETALIVLAEK	34.96	"Gln->pyro-Glu (N-term Q)"
2::2.0_insect_isotig01609_3|38-1051 gene=isogroup00643	18.7	length=3306 numContigs=2	VGEATETALIVLAEK	31.22	"Gln->pyro-Glu (N-term Q)"
2::2.0_insect_isotig01609_3|38-1051 gene=isogroup00643	18.7	length=3306 numContigs=2	GVVMGTGLATAIGK	54.84	"Gln->pyro-Glu (N-term Q)"
2::2.0_insect_isotig01609_3|38-1051 gene=isogroup00643	18.7	length=3306 numContigs=2	FSIPVVLLDETLK	29.97	"Gln->pyro-Glu (N-term Q)"
2::2.0_insect_isotig01609_3|38-1051 gene=isogroup00643	18.7	length=3306 numContigs=2	SAAEMVLADDNFSSIVSAVEEGR	36.61	"Gln->pyro-Glu (N-term Q)"
2::2.0_insect_isotig01609_3|38-1051 gene=isogroup00643	18.7	length=3306 numContigs=2	FSIPVVLLDETLK	32.81	"Gln->pyro-Glu (N-term Q)"
2::2.0_insect_isotig01609_3|38-1051 gene=isogroup00643	18.7	length=3306 numContigs=2	SAAEMVLADDNFSSIVSAVEEGR	49.54	"Gln->pyro-Glu (N-term Q)"
2::2.0_insect_isotig01609_3|38-1051 gene=isogroup00643	18.7	length=3306 numContigs=2	KADEGLISGWLFFR	41.21	"Gln->pyro-Glu (N-term Q)"
2::2.0_insect_isotig01609_3|38-1051 gene=isogroup00643	18.7	length=3306 numContigs=2	IDQSILTGESVSVIK	49.61	"Gln->pyro-Glu (N-term Q)"
2::2.0_insect_isotig01609_3|38-1051 gene=isogroup00643	18.7	length=3306 numContigs=2	IGVFGENEDTTGK	57.4	"Gln->pyro-Glu (N-term Q)"
2::2.0_insect_isotig01609_3|38-1051 gene=isogroup00643	18.7	length=3306 numContigs=2	NILFSGTNVASGK	50.23	"Gln->pyro-Glu (N-term Q)"
2::2.0_insect_isotig01609_3|38-1051 gene=isogroup00643	18.7	length=3306 numContigs=2	IVEFLQSMNEISAMTGDGVNDAPALK	43.28	"Gln->pyro-Glu (N-term Q)"
2::2.0_insect_isotig01609_3|38-1051 gene=isogroup00643	18.7	length=3306 numContigs=2	AEIGIAMGSGTAVAK	79	"Gln->pyro-Glu (N-term Q)"
2::2.0_insect_isotig01609_3|38-1051 gene=isogroup00643	18.7	length=3306 numContigs=2	SAAEMVLADDNFSSIVSAVEEGR	59.79	"Gln->pyro-Glu (N-term Q)"
2::2.0_insect_isotig01609_3|38-1051 gene=isogroup00643	18.7	length=3306 numContigs=2	IGVFGENEDTTGK	50.61	"Gln->pyro-Glu (N-term Q)"
2::2.0_insect_isotig01609_3|38-1051 gene=isogroup00643	18.7	length=3306 numContigs=2	FSIPVVLLDETLK	46.39	"Gln->pyro-Glu (N-term Q)"
2::2.0_insect_isotig01609_3|38-1051 gene=isogroup00643	18.7	length=3306 numContigs=2	FSIPVVLLDETLK	35.15	"Gln->pyro-Glu (N-term Q)"
2::2.0_insect_isotig01609_3|38-1051 gene=isogroup00643	18.7	length=3306 numContigs=2	KADEGLISGWLFFR	38.92	"Gln->pyro-Glu (N-term Q)"
2::2.0_insect_isotig01609_3|38-1051 gene=isogroup00643	18.7	length=3306 numContigs=2	KADEGLISGWLFFR	39.53	"Gln->pyro-Glu (N-term Q)"
2::2.0_insect_isotig01609_3|38-1051 gene=isogroup00643	18.7	length=3306 numContigs=2	IGVFGENEDTTGK	55.48	"Gln->pyro-Glu (N-term Q)"
2::2.0_insect_isotig01609_3|38-1051 gene=isogroup00643	18.7	length=3306 numContigs=2	NAESAIEALK	36.72	"Gln->pyro-Glu (N-term Q)"
2::2.0_insect_isotig01609_3|38-1051 gene=isogroup00643	18.7	length=3306 numContigs=2	NILFSGTNVASGK	61.13	"Gln->pyro-Glu (N-term Q)"
2::2.0_insect_isotig01609_3|38-1051 gene=isogroup00643	18.7	length=3306 numContigs=2	LNPFEVPK	36.15	"Gln->pyro-Glu (N-term Q)"
2::2.0_insect_isotig01609_3|38-1051 gene=isogroup00643	18.7	length=3306 numContigs=2	VGEATETALIVLAEK	77.09	"Gln->pyro-Glu (N-term Q)"
2::2.0_insect_isotig01609_3|38-1051 gene=isogroup00643	18.7	length=3306 numContigs=2	FSIPVVLLDETLK	31.45	"Gln->pyro-Glu (N-term Q)"
2::2.0_insect_isotig01610_5|38-1042 gene=isogroup00643	18.9	length=3129 numContigs=1
3::C3485733_1|1-766 1	26.9	2301 ALPHA-ACTININ-4, PUTATIVE [PEDICULUS HUMANUS CORPORIS]	ICDQWDTLGNLTQR	70.55	"Gln->pyro-Glu (N-term Q)"
3::C3485733_1|1-766 1	26.9	2301 ALPHA-ACTININ-4, PUTATIVE [PEDICULUS HUMANUS CORPORIS]	QMDAVTAIGMGLQGSLEDQLHR	38.89	"Gln->pyro-Glu (N-term Q)"
3::C3485733_1|1-766 1	26.9	2301 ALPHA-ACTININ-4, PUTATIVE [PEDICULUS HUMANUS CORPORIS]	ELPPDQAEYCIQR	53.6	"Gln->pyro-Glu (N-term Q)"
3::C3485733_1|1-766 1	26.9	2301 ALPHA-ACTININ-4, PUTATIVE [PEDICULUS HUMANUS CORPORIS]	MVSDIANAWK	40	"Gln->pyro-Glu (N-term Q)"
3::C3485733_1|1-766 1	26.9	2301 ALPHA-ACTININ-4, PUTATIVE [PEDICULUS HUMANUS CORPORIS]	DNPLQNLNTAFDVAEK	65.27	"Gln->pyro-Glu (N-term Q)"
3::C3485733_1|1-766 1	26.9	2301 ALPHA-ACTININ-4, PUTATIVE [PEDICULUS HUMANUS CORPORIS]	FAIQDISVEEMTAK	65.2	"Gln->pyro-Glu (N-term Q)"
3::C3485733_1|1-766 1	26.9	2301 ALPHA-ACTININ-4, PUTATIVE [PEDICULUS HUMANUS CORPORIS]	NINEVENQILTR	55.5	"Gln->pyro-Glu (N-term Q)"
3::C3485733_1|1-766 1	26.9	2301 ALPHA-ACTININ-4, PUTATIVE [PEDICULUS HUMANUS CORPORIS]	IHQAVQEGMIFENR	37.74	"Gln->pyro-Glu (N-term Q)"
3::C3485733_1|1-766 1	26.9	2301 ALPHA-ACTININ-4, PUTATIVE [PEDICULUS HUMANUS CORPORIS]	LASDLLEWIR	35.6	"Gln->pyro-Glu (N-term Q)"
3::C3485733_1|1-766 1	26.9	2301 ALPHA-ACTININ-4, PUTATIVE [PEDICULUS HUMANUS CORPORIS]	MVSDIANAWK	47.11	"Gln->pyro-Glu (N-term Q)"
3::C3485733_1|1-766 1	26.9	2301 ALPHA-ACTININ-4, PUTATIVE [PEDICULUS HUMANUS CORPORIS]	DNPLQNLNTAFDVAEK	68.98	"Gln->pyro-Glu (N-term Q)"
3::C3485733_1|1-766 1	26.9	2301 ALPHA-ACTININ-4, PUTATIVE [PEDICULUS HUMANUS CORPORIS]	QMDAVTAIGMGLQGSLEDQLHR	107.45	"Gln->pyro-Glu (N-term Q)"
3::C3485733_1|1-766 1	26.9	2301 ALPHA-ACTININ-4, PUTATIVE [PEDICULUS HUMANUS CORPORIS]	SFEEWLLAEMMR	41	"Gln->pyro-Glu (N-term Q)"
3::C3485733_1|1-766 1	26.9	2301 ALPHA-ACTININ-4, PUTATIVE [PEDICULUS HUMANUS CORPORIS]	QMDAVTAIGMGLQGSLEDQLHR	79.99	"Gln->pyro-Glu (N-term Q)"
3::C3485733_1|1-766 1	26.9	2301 ALPHA-ACTININ-4, PUTATIVE [PEDICULUS HUMANUS CORPORIS]	ILAADKPYILADELR	34.76	"Gln->pyro-Glu (N-term Q)"
3::C3485733_1|1-766 1	26.9	2301 ALPHA-ACTININ-4, PUTATIVE [PEDICULUS HUMANUS CORPORIS]	GITQEQLNEFR	60.62	"Gln->pyro-Glu (N-term Q)"
3::C3485733_1|1-766 1	26.9	2301 ALPHA-ACTININ-4, PUTATIVE [PEDICULUS HUMANUS CORPORIS]	WSEVQQLVPQR	32.52	"Gln->pyro-Glu (N-term Q)"
3::C3485733_1|1-766 1	26.9	2301 ALPHA-ACTININ-4, PUTATIVE [PEDICULUS HUMANUS CORPORIS]	IDILHLEFAK	34.86	"Gln->pyro-Glu (N-term Q)"
3::C3485733_1|1-766 1	26.9	2301 ALPHA-ACTININ-4, PUTATIVE [PEDICULUS HUMANUS CORPORIS]	NINEVENQILTR	53.18	"Gln->pyro-Glu (N-term Q)"
3::C3485733_1|1-766 1	26.9	2301 ALPHA-ACTININ-4, PUTATIVE [PEDICULUS HUMANUS CORPORIS]	ICDQWDTLGNLTQR	68.24	"Gln->pyro-Glu (N-term Q)"
3::C3485733_1|1-766 1	26.9	2301 ALPHA-ACTININ-4, PUTATIVE [PEDICULUS HUMANUS CORPORIS]	SFEEWLLAEMMR	30.39	"Oxidation (M)"
3::C3485733_1|1-766 1	26.9	2301 ALPHA-ACTININ-4, PUTATIVE [PEDICULUS HUMANUS CORPORIS]	QMDAVTAIGMGLQGSLEDQLHR	95.87	"Gln->pyro-Glu (N-term Q)"
3::C3485733_1|1-766 1	26.9	2301 ALPHA-ACTININ-4, PUTATIVE [PEDICULUS HUMANUS CORPORIS]	VGWEQLLTSINR	44.55	"Gln->pyro-Glu (N-term Q)"
3::C3485733_1|1-766 1	26.9	2301 ALPHA-ACTININ-4, PUTATIVE [PEDICULUS HUMANUS CORPORIS]	LASDLLEWIR	38.01	"Gln->pyro-Glu (N-term Q)"
3::C3485733_1|1-766 1	26.9	2301 ALPHA-ACTININ-4, PUTATIVE [PEDICULUS HUMANUS CORPORIS]	FAIQDISVEEMTAK	42.27	"Gln->pyro-Glu (N-term Q)"
3::C3485733_1|1-766 1	26.9	2301 ALPHA-ACTININ-4, PUTATIVE [PEDICULUS HUMANUS CORPORIS]	ILAADKPYILADELR	30.11	"Gln->pyro-Glu (N-term Q)"
3::C3485733_1|1-766 1	26.9	2301 ALPHA-ACTININ-4, PUTATIVE [PEDICULUS HUMANUS CORPORIS]	VGWEQLLTSINR	48.19	"Gln->pyro-Glu (N-term Q)"
3::C3485733_1|1-766 1	26.9	2301 ALPHA-ACTININ-4, PUTATIVE [PEDICULUS HUMANUS CORPORIS]	EYNSIVSLVR	43.67	"Gln->pyro-Glu (N-term Q)"
3::C3485733_1|1-766 1	26.9	2301 ALPHA-ACTININ-4, PUTATIVE [PEDICULUS HUMANUS CORPORIS]	SFEEWLLAEMMR	38.25	"Gln->pyro-Glu (N-term Q)"
3::C3485733_1|1-766 1	26.9	2301 ALPHA-ACTININ-4, PUTATIVE [PEDICULUS HUMANUS CORPORIS]	ICDQWDTLGNLTQR	42.8	"Gln->pyro-Glu (N-term Q)"
3::C3485733_1|1-766 1	26.9	2301 ALPHA-ACTININ-4, PUTATIVE [PEDICULUS HUMANUS CORPORIS]	SFEEWLLAEMMR	32.82	"Oxidation (M)"
3::C3485733_1|1-766 1	26.9	2301 ALPHA-ACTININ-4, PUTATIVE [PEDICULUS HUMANUS CORPORIS]	LASDLLEWIR	39.56	"Oxidation (M)"
3::C3485733_1|1-766 1	26.9	2301 ALPHA-ACTININ-4, PUTATIVE [PEDICULUS HUMANUS CORPORIS]	LASDLLEWIR	42.17	"Oxidation (M)"
3::C3485733_1|1-766 1	26.9	2301 ALPHA-ACTININ-4, PUTATIVE [PEDICULUS HUMANUS CORPORIS]	MVSDIANAWK	46.41	"Oxidation (M)"
3::C3485733_1|1-766 1	26.9	2301 ALPHA-ACTININ-4, PUTATIVE [PEDICULUS HUMANUS CORPORIS]	SFEEWLLAEMMR	34.31	"Oxidation (M)"
3::C3485733_1|1-766 1	26.9	2301 ALPHA-ACTININ-4, PUTATIVE [PEDICULUS HUMANUS CORPORIS]	ELPPDQAEYCIQR	45.79	"Oxidation (M)"
3::C3485733_1|1-766 1	26.9	2301 ALPHA-ACTININ-4, PUTATIVE [PEDICULUS HUMANUS CORPORIS]	ICDQWDTLGNLTQR	56.73	"Oxidation (M)"
3::C3485733_1|1-766 1	26.9	2301 ALPHA-ACTININ-4, PUTATIVE [PEDICULUS HUMANUS CORPORIS]	MVSDIANAWK	51.4	"Oxidation (M)"
3::C3485733_1|1-766 1	26.9	2301 ALPHA-ACTININ-4, PUTATIVE [PEDICULUS HUMANUS CORPORIS]	QMDAVTAIGMGLQGSLEDQLHR	84.95	"Oxidation (M)"
3::C3485733_1|1-766 1	26.9	2301 ALPHA-ACTININ-4, PUTATIVE [PEDICULUS HUMANUS CORPORIS]	ICDQWDTLGNLTQR	64.78	"Oxidation (M)"
1::BT_Q_ZJU_Singletons1625_6|1-966	22.7	BT_Q_ZJU_Singletons1625_6|1-966	SVPIQDDIPR	51.03	"Oxidation (M)"
1::BT_Q_ZJU_Singletons1625_6|1-966	22.7	BT_Q_ZJU_Singletons1625_6|1-966	GTPMLQSLIK	49.82	"Oxidation (M)"
1::BT_Q_ZJU_Singletons1625_6|1-966	22.7	BT_Q_ZJU_Singletons1625_6|1-966	SMEELPVVLEDIQLHR	65.16	"Oxidation (M)"
1::BT_Q_ZJU_Singletons1625_6|1-966	22.7	BT_Q_ZJU_Singletons1625_6|1-966	SMEELPVVLEDIQLHR	57.28	"Oxidation (M)"
1::BT_Q_ZJU_Singletons1625_6|1-966	22.7	BT_Q_ZJU_Singletons1625_6|1-966	TLMQLDVFHR	35.03	"Oxidation (M)"
1::BT_Q_ZJU_Singletons1625_6|1-966	22.7	BT_Q_ZJU_Singletons1625_6|1-966	GYDYGGIFR	32.89	"Oxidation (M)"
1::BT_Q_ZJU_Singletons1625_6|1-966	22.7	BT_Q_ZJU_Singletons1625_6|1-966	SMEELPVVLEDIQLHR	33.47	"Oxidation (M)"
1::BT_Q_ZJU_Singletons1625_6|1-966	22.7	BT_Q_ZJU_Singletons1625_6|1-966	LPPGSMAAVGLSWEETK	35.31	"Oxidation (M)"
1::BT_Q_ZJU_Singletons1625_6|1-966	22.7	BT_Q_ZJU_Singletons1625_6|1-966	SMEELPVVLEDIQLHR	50.55	"Oxidation (M)"
1::BT_Q_ZJU_Singletons1625_6|1-966	22.7	BT_Q_ZJU_Singletons1625_6|1-966	EQGITFPSGQMQK	36.31	"Oxidation (M)"
1::BT_Q_ZJU_Singletons1625_6|1-966	22.7	BT_Q_ZJU_Singletons1625_6|1-966	SLGPDSINVGLLK	74.26	"Oxidation (M)"
1::BT_Q_ZJU_Singletons1625_6|1-966	22.7	BT_Q_ZJU_Singletons1625_6|1-966	SEAAVVIYLQR	68.16	"Oxidation (M)"
1::BT_Q_ZJU_Singletons1625_6|1-966	22.7	BT_Q_ZJU_Singletons1625_6|1-966	SLGPDSINVGLLK	63.52	"Oxidation (M)"
1::BT_Q_ZJU_Singletons1625_6|1-966	22.7	BT_Q_ZJU_Singletons1625_6|1-966	ILIAMEAGVIPGNLHFK	40.55	"Oxidation (M)"
1::BT_Q_ZJU_Singletons1625_6|1-966	22.7	BT_Q_ZJU_Singletons1625_6|1-966	SEAAVVIYLQR	41.07	"Oxidation (M)"
1::BT_Q_ZJU_Singletons1625_6|1-966	22.7	BT_Q_ZJU_Singletons1625_6|1-966	SMEELPVVLEDIQLHR	34.63	"Oxidation (M)"
1::BT_Q_ZJU_Singletons1625_6|1-966	22.7	BT_Q_ZJU_Singletons1625_6|1-966	ILIAMEAGVIPGNLHFK	32.62	"Oxidation (M)"
1::BT_Q_ZJU_Singletons1625_6|1-966	22.7	BT_Q_ZJU_Singletons1625_6|1-966	NPNPDIPALLDGR	56.8	"Oxidation (M)"
1::BT_Q_ZJU_Singletons1625_6|1-966	22.7	BT_Q_ZJU_Singletons1625_6|1-966	GTPMLQSLIK	39.14	"Oxidation (M)"
1::BT_Q_ZJU_Singletons1625_6|1-966	22.7	BT_Q_ZJU_Singletons1625_6|1-966	SVPIQDDIPR	40.85	"Oxidation (M)"
1::BT_Q_ZJU_Singletons1625_6|1-966	22.7	BT_Q_ZJU_Singletons1625_6|1-966	ILIAMEAGVIPGNLHFK	41.65	"Oxidation (M)"
1::BT_Q_ZJU_Singletons1625_6|1-966	22.7	BT_Q_ZJU_Singletons1625_6|1-966	ILIAMEAGVIPGNLHFK	61.48	"Oxidation (M)"
1::BT_Q_ZJU_Singletons1625_6|1-966	22.7	BT_Q_ZJU_Singletons1625_6|1-966	WDHSIEWAVASFAGK	31.13	"Oxidation (M)"
1::BT_Q_ZJU_Singletons1625_6|1-966	22.7	BT_Q_ZJU_Singletons1625_6|1-966	SLGPDSINVGLLK	45.61	"Oxidation (M)"
1::BT_Q_ZJU_Singletons1625_6|1-966	22.7	BT_Q_ZJU_Singletons1625_6|1-966	SMEELPVVLEDIQLHR	62.58	"Oxidation (M)"
1::BT_Q_ZJU_Singletons1625_6|1-966	22.7	BT_Q_ZJU_Singletons1625_6|1-966	SMEELPVVLEDIQLHR	53.38	"Oxidation (M)"
1::BT_Q_ZJU_Singletons1625_6|1-966	22.7	BT_Q_ZJU_Singletons1625_6|1-966	NSPLLIGSVK	41.59	"Oxidation (M)"
1::BT_Q_ZJU_Singletons1625_6|1-966	22.7	BT_Q_ZJU_Singletons1625_6|1-966	SMEELPVVLEDIQLHR	39.92	"Oxidation (M)"
1::BT_Q_ZJU_Singletons1625_6|1-966	22.7	BT_Q_ZJU_Singletons1625_6|1-966	ILIAMEAGVIPGNLHFK	29.77	"Oxidation (M)"
1::BT_Q_ZJU_Singletons1625_6|1-966	22.7	BT_Q_ZJU_Singletons1625_6|1-966	NPNPDIPALLDGR	53.29	"Oxidation (M)"
1::BT_Q_ZJU_Singletons1625_6|1-966	22.7	BT_Q_ZJU_Singletons1625_6|1-966	ILIAMEAGVIPGNLHFK	42.77	"Oxidation (M)"
1::BT_Q_ZJU_Singletons1625_6|1-966	22.7	BT_Q_ZJU_Singletons1625_6|1-966	ILIAMEAGVIPGNLHFK	33.42	"Oxidation (M)"
1::BT_Q_ZJU_Singletons1625_6|1-966	22.7	BT_Q_ZJU_Singletons1625_6|1-966	WDHSIEWAVASFAGK	31.77	"Oxidation (M)"
1::BT_Q_ZJU_Singletons1625_6|1-966	22.7	BT_Q_ZJU_Singletons1625_6|1-966	SLGPDSINVGLLK	56.24	"Oxidation (M)"
1::BT_Q_ZJU_Singletons1625_6|1-966	22.7	BT_Q_ZJU_Singletons1625_6|1-966	LPDLEHFDATFFGVHAK	39.77	"Oxidation (M)"
1::BT_Q_ZJU_Singletons1625_6|1-966	22.7	BT_Q_ZJU_Singletons1625_6|1-966	ILIAMEAGVIPGNLHFK	48.55	"Oxidation (M)"
1::BT_Q_ZJU_Singletons1625_6|1-966	22.7	BT_Q_ZJU_Singletons1625_6|1-966	SEAAVVIYLQR	52.59	"Oxidation (M)"
1::BT_Q_ZJU_Singletons1625_6|1-966	22.7	BT_Q_ZJU_Singletons1625_6|1-966	NSPLLIGSVK	42.54	"Oxidation (M)"
1::BT_Q_ZJU_Singletons1625_6|1-966	22.7	BT_Q_ZJU_Singletons1625_6|1-966	SMEELPVVLEDIQLHR	34.81	"Oxidation (M)"
1::BT_Q_ZJU_Singletons1625_6|1-966	22.7	BT_Q_ZJU_Singletons1625_6|1-966	IIFPGTGYIVLVWK	30.25	"Oxidation (M)"
1::BT_Q_ZJU_Singletons1625_6|1-966	22.7	BT_Q_ZJU_Singletons1625_6|1-966	WDHSIEWAVASFAGK	38.05	"Oxidation (M)"
1::BT_Q_ZJU_Singletons1625_6|1-966	22.7	BT_Q_ZJU_Singletons1625_6|1-966	YIAEAAPR	32.4	"Oxidation (M)"
1::BT_Q_ZJU_Singletons1625_6|1-966	22.7	BT_Q_ZJU_Singletons1625_6|1-966	SEAAVVIYLQR	47.33	"Oxidation (M)"
1::BT_Q_ZJU_Singletons1625_6|1-966	22.7	BT_Q_ZJU_Singletons1625_6|1-966	VGDPQEVNSIADVFTK	52.31	"Oxidation (M)"
1::BT_Q_ZJU_Singletons1625_6|1-966	22.7	BT_Q_ZJU_Singletons1625_6|1-966	LPDLEHFDATFFGVHAK	46.99	"Oxidation (M)"
1::BT_Q_ZJU_Singletons1625_6|1-966	22.7	BT_Q_ZJU_Singletons1625_6|1-966	SMEELPVVLEDIQLHR	53.57	"Oxidation (M)"
1::BT_Q_ZJU_Singletons1625_6|1-966	22.7	BT_Q_ZJU_Singletons1625_6|1-966	WDHSIEWAVASFAGK	32.96	"Oxidation (M)"
1::BT_Q_ZJU_Singletons1625_6|1-966	22.7	BT_Q_ZJU_Singletons1625_6|1-966	SMEELPVVLEDIQLHR	65.63	"Oxidation (M)"
2::2.0_insect_isotig01668_5|572-1135 gene=isogroup00682	30	length=3700 numContigs=1	DLVSSLVSGLLTIGDR	57.02	"Oxidation (M)"
2::2.0_insect_isotig01668_5|572-1135 gene=isogroup00682	30	length=3700 numContigs=1	LILLAK	20.27	"Oxidation (M)"
2::2.0_insect_isotig01668_5|572-1135 gene=isogroup00682	30	length=3700 numContigs=1	LILLAK	21.13	"Oxidation (M)"
2::2.0_insect_isotig01668_5|572-1135 gene=isogroup00682	30	length=3700 numContigs=1	EFVLENFPATPILNYALEVEK	36.66	"Oxidation (M)"
2::2.0_insect_isotig01668_5|572-1135 gene=isogroup00682	30	length=3700 numContigs=1	TADVMVNFASLR	53.99	"Oxidation (M)"
2::2.0_insect_isotig01668_5|572-1135 gene=isogroup00682	30	length=3700 numContigs=1	DLVSSLVSGLLTIGDR	55.36	"Oxidation (M)"
2::2.0_insect_isotig01668_5|572-1135 gene=isogroup00682	30	length=3700 numContigs=1	KPASFMTSICDER	43.34	"Oxidation (M)"
2::2.0_insect_isotig01668_5|572-1135 gene=isogroup00682	30	length=3700 numContigs=1	GQELLYAGMPISDVLK	33.15	"Oxidation (M)"
2::2.0_insect_isotig01668_5|572-1135 gene=isogroup00682	30	length=3700 numContigs=1	TIAIIAEGIPENLTR	46.46	"Oxidation (M)"
2::2.0_insect_isotig01668_5|572-1135 gene=isogroup00682	30	length=3700 numContigs=1	TIGFVGHFMDQK	33.69	"Oxidation (M)"
2::2.0_insect_isotig01668_5|572-1135 gene=isogroup00682	30	length=3700 numContigs=1	DLVSSLVSGLLTIGDR	41.11	"Oxidation (M)"
2::2.0_insect_isotig01668_5|572-1135 gene=isogroup00682	30	length=3700 numContigs=1	TIAIIAEGIPENLTR	33.45	"Oxidation (M)"
2::2.0_insect_isotig01668_5|572-1135 gene=isogroup00682	30	length=3700 numContigs=1	DLVSSLVSGLLTIGDR	65.66	"Oxidation (M)"
2::2.0_insect_isotig01668_5|572-1135 gene=isogroup00682	30	length=3700 numContigs=1	TADVMVNFASLR	38.12	"Oxidation (M)"
2::2.0_insect_isotig01668_5|572-1135 gene=isogroup00682	30	length=3700 numContigs=1	LILLAK	28.12	"Oxidation (M)"
2::2.0_insect_isotig01668_5|572-1135 gene=isogroup00682	30	length=3700 numContigs=1	IGNTGGMMDNILHSK	56.03	"Oxidation (M)"
2::2.0_insect_isotig01668_5|572-1135 gene=isogroup00682	30	length=3700 numContigs=1	IGNTGGMMDNILHSK	46.49	"Oxidation (M)"
2::2.0_insect_isotig01668_5|572-1135 gene=isogroup00682	30	length=3700 numContigs=1	IGNTGGMMDNILHSK	32.36	"Oxidation (M)"
2::2.0_insect_isotig01668_5|572-1135 gene=isogroup00682	30	length=3700 numContigs=1	TADVMVNFASLR	47.85	"Oxidation (M)"
2::2.0_insect_isotig01668_5|572-1135 gene=isogroup00682	30	length=3700 numContigs=1	DLVSSLVSGLLTIGDR	40.53	"Oxidation (M)"
2::2.0_insect_isotig01668_5|572-1135 gene=isogroup00682	30	length=3700 numContigs=1	TIAIIAEGIPENLTR	36.14	"Oxidation (M)"
2::2.0_insect_isotig01668_5|572-1135 gene=isogroup00682	30	length=3700 numContigs=1	LILLAK	23.11	"Oxidation (M)"
2::2.0_insect_isotig01668_5|572-1135 gene=isogroup00682	30	length=3700 numContigs=1	TIAIIAEGIPENLTR	61.91	"Oxidation (M)"
2::2.0_insect_isotig01668_5|572-1135 gene=isogroup00682	30	length=3700 numContigs=1	GQELLYAGMPISDVLK	49.34	"Oxidation (M)"
2::2.0_insect_isotig01668_5|572-1135 gene=isogroup00682	30	length=3700 numContigs=1	YPGTVFMDHIMR	32.7	"Oxidation (M)"
2::2.0_insect_isotig01668_5|572-1135 gene=isogroup00682	30	length=3700 numContigs=1	TIAIIAEGIPENLTR	48.7	"Oxidation (M)"
2::2.0_insect_isotig01668_5|572-1135 gene=isogroup00682	30	length=3700 numContigs=1	YPGTVFMDHIMR	60.49	"Oxidation (M)"
2::2.0_insect_isotig01668_5|572-1135 gene=isogroup00682	30	length=3700 numContigs=1	LILLAK	26.54	"Oxidation (M)"
2::2.0_insect_isotig01668_5|572-1135 gene=isogroup00682	30	length=3700 numContigs=1	LILLAK	21.49	"Oxidation (M)"
2::2.0_insect_isotig01668_5|572-1135 gene=isogroup00682	30	length=3700 numContigs=1	SAYDSTVETLSFPQIR	84.15	"Oxidation (M)"
2::2.0_insect_isotig01668_5|572-1135 gene=isogroup00682	30	length=3700 numContigs=1	DLVSSLVSGLLTIGDR	64	"Oxidation (M)"
2::2.0_insect_isotig01668_5|572-1135 gene=isogroup00682	30	length=3700 numContigs=1	TADVMVNFASLR	47.58	"Oxidation (M)"
2::2.0_insect_isotig01668_5|572-1135 gene=isogroup00682	30	length=3700 numContigs=1	TIAIIAEGIPENLTR	65.04	"Oxidation (M)"
2::2.0_insect_isotig01668_5|572-1135 gene=isogroup00682	30	length=3700 numContigs=1	HPWDDISYVLPEQYN	28.34	"Oxidation (M)"
2::2.0_insect_isotig01668_5|572-1135 gene=isogroup00682	30	length=3700 numContigs=1	TIAIIAEGIPENLTR	59.45	"Oxidation (M)"
2::2.0_insect_isotig01668_5|572-1135 gene=isogroup00682	30	length=3700 numContigs=1	TADVMVNFASLR	54.54	"Oxidation (M)"
2::2.0_insect_isotig01668_5|572-1135 gene=isogroup00682	30	length=3700 numContigs=1	LILLAK	21.49	"Oxidation (M)"
2::2.0_insect_isotig01668_5|572-1135 gene=isogroup00682	30	length=3700 numContigs=1	LILLAK	21.58	"Oxidation (M)"
2::2.0_insect_isotig01668_5|572-1135 gene=isogroup00682	30	length=3700 numContigs=1	SAYDSTVETLSFPQIR	90.75	"Oxidation (M)"
2::2.0_insect_isotig01668_5|572-1135 gene=isogroup00682	30	length=3700 numContigs=1	TIAIIAEGIPENLTR	57.02	"Oxidation (M)"
2::2.0_insect_isotig01668_5|572-1135 gene=isogroup00682	30	length=3700 numContigs=1	EFVLENFPATPILNYALEVEK	72.11	"Oxidation (M)"
2::2.0_insect_isotig01668_5|572-1135 gene=isogroup00682	30	length=3700 numContigs=1	GQELLYAGMPISDVLK	52.34	"Oxidation (M)"
2::2.0_insect_isotig01668_5|572-1135 gene=isogroup00682	30	length=3700 numContigs=1	YPGTVFMDHIMR	49.13	"Oxidation (M)"
2::2.0_insect_isotig01668_5|572-1135 gene=isogroup00682	30	length=3700 numContigs=1	DLVSSLVSGLLTIGDR	67.57	"Oxidation (M)"
2::2.0_insect_isotig01668_5|572-1135 gene=isogroup00682	30	length=3700 numContigs=1	DLVSSLVSGLLTIGDR	48.48	"Oxidation (M)"
2::2.0_insect_isotig01668_5|572-1135 gene=isogroup00682	30	length=3700 numContigs=1	IGNTGGMMDNILHSK	43.46	"Oxidation (M)"
2::2.0_insect_isotig01668_5|572-1135 gene=isogroup00682	30	length=3700 numContigs=1	KPASFMTSICDER	32.9	"Oxidation (M)"
2::2.0_insect_isotig01668_5|572-1135 gene=isogroup00682	30	length=3700 numContigs=1	TADVMVNFASLR	49.21	"Oxidation (M)"
3::C3330076_1|1-650 1	20.6	1953 SODIUM PUMP ALPHA SUBUNIT (SODIUM/POTASSIUM)-ATPASE ALPHA-SUBUNIT [CTENOCEPHALIDES FELIS]	VLGFCDFMLPSDK	43.52	"Oxidation (M)"
3::C3330076_1|1-650 1	20.6	1953 SODIUM PUMP ALPHA SUBUNIT (SODIUM/POTASSIUM)-ATPASE ALPHA-SUBUNIT [CTENOCEPHALIDES FELIS]	CMELALGDVMSIR	59.14	"Oxidation (M)"
3::C3330076_1|1-650 1	20.6	1953 SODIUM PUMP ALPHA SUBUNIT (SODIUM/POTASSIUM)-ATPASE ALPHA-SUBUNIT [CTENOCEPHALIDES FELIS]	VLGFCDFMLPSDK	51.75	"Oxidation (M)"
3::C3330076_1|1-650 1	20.6	1953 SODIUM PUMP ALPHA SUBUNIT (SODIUM/POTASSIUM)-ATPASE ALPHA-SUBUNIT [CTENOCEPHALIDES FELIS]	VLGFCDFMLPSDK	43.68	"Oxidation (M)"
3::C3330076_1|1-650 1	20.6	1953 SODIUM PUMP ALPHA SUBUNIT (SODIUM/POTASSIUM)-ATPASE ALPHA-SUBUNIT [CTENOCEPHALIDES FELIS]	DLSPELLDEILR	42.12	"Oxidation (M)"
3::C3330076_1|1-650 1	20.6	1953 SODIUM PUMP ALPHA SUBUNIT (SODIUM/POTASSIUM)-ATPASE ALPHA-SUBUNIT [CTENOCEPHALIDES FELIS]	VLGFCDFMLPSDK	31.73	"Oxidation (M)"
3::C3330076_1|1-650 1	20.6	1953 SODIUM PUMP ALPHA SUBUNIT (SODIUM/POTASSIUM)-ATPASE ALPHA-SUBUNIT [CTENOCEPHALIDES FELIS]	EAFNNAYLELGGLGER	82.07	"Oxidation (M)"
3::C3330076_1|1-650 1	20.6	1953 SODIUM PUMP ALPHA SUBUNIT (SODIUM/POTASSIUM)-ATPASE ALPHA-SUBUNIT [CTENOCEPHALIDES FELIS]	HLMVMK	30.68	"Oxidation (M)"
3::C3330076_1|1-650 1	20.6	1953 SODIUM PUMP ALPHA SUBUNIT (SODIUM/POTASSIUM)-ATPASE ALPHA-SUBUNIT [CTENOCEPHALIDES FELIS]	DLSPELLDEILR	53.27	"Oxidation (M)"
3::C3330076_1|1-650 1	20.6	1953 SODIUM PUMP ALPHA SUBUNIT (SODIUM/POTASSIUM)-ATPASE ALPHA-SUBUNIT [CTENOCEPHALIDES FELIS]	MGAIVAVTGDGVNDSPALK	63.35	"Oxidation (M)"
3::C3330076_1|1-650 1	20.6	1953 SODIUM PUMP ALPHA SUBUNIT (SODIUM/POTASSIUM)-ATPASE ALPHA-SUBUNIT [CTENOCEPHALIDES FELIS]	LNIPVSEVNPR	38.37	"Oxidation (M)"
3::C3330076_1|1-650 1	20.6	1953 SODIUM PUMP ALPHA SUBUNIT (SODIUM/POTASSIUM)-ATPASE ALPHA-SUBUNIT [CTENOCEPHALIDES FELIS]	DLSPELLDEILR	52.52	"Oxidation (M)"
3::C3330076_1|1-650 1	20.6	1953 SODIUM PUMP ALPHA SUBUNIT (SODIUM/POTASSIUM)-ATPASE ALPHA-SUBUNIT [CTENOCEPHALIDES FELIS]	FVGLMSMIDPPR	36.68	"Oxidation (M)"
3::C3330076_1|1-650 1	20.6	1953 SODIUM PUMP ALPHA SUBUNIT (SODIUM/POTASSIUM)-ATPASE ALPHA-SUBUNIT [CTENOCEPHALIDES FELIS]	DLSPELLDEILR	38.78	"Oxidation (M)"
3::C3330076_1|1-650 1	20.6	1953 SODIUM PUMP ALPHA SUBUNIT (SODIUM/POTASSIUM)-ATPASE ALPHA-SUBUNIT [CTENOCEPHALIDES FELIS]	CMELALGDVMSIR	52.98	"Oxidation (M)"
3::C3330076_1|1-650 1	20.6	1953 SODIUM PUMP ALPHA SUBUNIT (SODIUM/POTASSIUM)-ATPASE ALPHA-SUBUNIT [CTENOCEPHALIDES FELIS]	FVGLMSMIDPPR	60.11	"Oxidation (M)"
3::C3330076_1|1-650 1	20.6	1953 SODIUM PUMP ALPHA SUBUNIT (SODIUM/POTASSIUM)-ATPASE ALPHA-SUBUNIT [CTENOCEPHALIDES FELIS]	DLSPELLDEILR	52.39	"Oxidation (M)"
3::C3330076_1|1-650 1	20.6	1953 SODIUM PUMP ALPHA SUBUNIT (SODIUM/POTASSIUM)-ATPASE ALPHA-SUBUNIT [CTENOCEPHALIDES FELIS]	EAFNNAYLELGGLGER	53.76	"Oxidation (M)"
3::C3330076_1|1-650 1	20.6	1953 SODIUM PUMP ALPHA SUBUNIT (SODIUM/POTASSIUM)-ATPASE ALPHA-SUBUNIT [CTENOCEPHALIDES FELIS]	FVGLMSMIDPPR	52.7	"Oxidation (M)"
3::C3330076_1|1-650 1	20.6	1953 SODIUM PUMP ALPHA SUBUNIT (SODIUM/POTASSIUM)-ATPASE ALPHA-SUBUNIT [CTENOCEPHALIDES FELIS]	MGAIVAVTGDGVNDSPALK	47.85	"Oxidation (M)"
3::C3330076_1|1-650 1	20.6	1953 SODIUM PUMP ALPHA SUBUNIT (SODIUM/POTASSIUM)-ATPASE ALPHA-SUBUNIT [CTENOCEPHALIDES FELIS]	DLSPELLDEILR	48.86	"Oxidation (M)"
3::C3330076_1|1-650 1	20.6	1953 SODIUM PUMP ALPHA SUBUNIT (SODIUM/POTASSIUM)-ATPASE ALPHA-SUBUNIT [CTENOCEPHALIDES FELIS]	FVGLMSMIDPPR	43.39	"Oxidation (M)"
3::C3330076_1|1-650 1	20.6	1953 SODIUM PUMP ALPHA SUBUNIT (SODIUM/POTASSIUM)-ATPASE ALPHA-SUBUNIT [CTENOCEPHALIDES FELIS]	DLSPELLDEILR	50.97	"Oxidation (M)"
3::C3330076_1|1-650 1	20.6	1953 SODIUM PUMP ALPHA SUBUNIT (SODIUM/POTASSIUM)-ATPASE ALPHA-SUBUNIT [CTENOCEPHALIDES FELIS]	EAFNNAYLELGGLGER	48.67	"Oxidation (M)"
3::C3330076_1|1-650 1	20.6	1953 SODIUM PUMP ALPHA SUBUNIT (SODIUM/POTASSIUM)-ATPASE ALPHA-SUBUNIT [CTENOCEPHALIDES FELIS]	DLSPELLDEILR	40.09	"Oxidation (M)"
3::C3330076_1|1-650 1	20.6	1953 SODIUM PUMP ALPHA SUBUNIT (SODIUM/POTASSIUM)-ATPASE ALPHA-SUBUNIT [CTENOCEPHALIDES FELIS]	VLGFCDFMLPSDK	37.6	"Oxidation (M)"
3::C3330076_1|1-650 1	20.6	1953 SODIUM PUMP ALPHA SUBUNIT (SODIUM/POTASSIUM)-ATPASE ALPHA-SUBUNIT [CTENOCEPHALIDES FELIS]	FDCDDPNFPLSGMR	36.58	"Oxidation (M)"
3::C3330076_1|1-650 1	20.6	1953 SODIUM PUMP ALPHA SUBUNIT (SODIUM/POTASSIUM)-ATPASE ALPHA-SUBUNIT [CTENOCEPHALIDES FELIS]	EAFNNAYLELGGLGER	84.68	"Oxidation (M)"
3::C3330076_1|1-650 1	20.6	1953 SODIUM PUMP ALPHA SUBUNIT (SODIUM/POTASSIUM)-ATPASE ALPHA-SUBUNIT [CTENOCEPHALIDES FELIS]	SVGIISEGNETVEDIAQR	79.93	"Oxidation (M)"
3::C3330076_1|1-650 1	20.6	1953 SODIUM PUMP ALPHA SUBUNIT (SODIUM/POTASSIUM)-ATPASE ALPHA-SUBUNIT [CTENOCEPHALIDES FELIS]	SVGIISEGNETVEDIAQR	92.96	"Oxidation (M)"
3::C3330076_1|1-650 1	20.6	1953 SODIUM PUMP ALPHA SUBUNIT (SODIUM/POTASSIUM)-ATPASE ALPHA-SUBUNIT [CTENOCEPHALIDES FELIS]	FDCDDPNFPLSGMR	38.36	"Oxidation (M)"
3::C3330076_1|1-650 1	20.6	1953 SODIUM PUMP ALPHA SUBUNIT (SODIUM/POTASSIUM)-ATPASE ALPHA-SUBUNIT [CTENOCEPHALIDES FELIS]	SVGIISEGNETVEDIAQR	93.28	"Oxidation (M)"
3::C3330076_1|1-650 1	20.6	1953 SODIUM PUMP ALPHA SUBUNIT (SODIUM/POTASSIUM)-ATPASE ALPHA-SUBUNIT [CTENOCEPHALIDES FELIS]	LNIPVSEVNPR	34.23	"Oxidation (M)"
3::C3352060_1|1-536 1	25	1611 SODIUM/POTASSIUM-TRANSPORTING ATPASE ALPHA-1 CHAIN, PUTATIVE [PEDICULUS HUMANUS CORPORIS]
3::C3463304_1|1-705 1	19	2118 SODIUM PUMP ALPHA SUBUNIT (SODIUM/POTASSIUM)-ATPASE ALPHA-SUBUNIT [CTENOCEPHALIDES FELIS]
3::C3457790_1|1-705 1	19	2118 SODIUM PUMP ALPHA SUBUNIT (SODIUM/POTASSIUM)-ATPASE ALPHA-SUBUNIT [CTENOCEPHALIDES FELIS]
3::C3448136_1|1-501 1	26.7	1506 SODIUM PUMP ALPHA SUBUNIT (SODIUM/POTASSIUM)-ATPASE ALPHA-SUBUNIT [CTENOCEPHALIDES FELIS]
3::C3436522_1|1-650 1	20.6	1953 SODIUM PUMP ALPHA SUBUNIT (SODIUM/POTASSIUM)-ATPASE ALPHA-SUBUNIT [CTENOCEPHALIDES FELIS]
2::2.0_insect_isotig01937_6|8-463 gene=isogroup00951	34.4	length=1551 numContigs=1	SQVTALGAVQDLGSVVK	46.55	"Oxidation (M)"
2::2.0_insect_isotig01937_6|8-463 gene=isogroup00951	34.4	length=1551 numContigs=1	HIQQLGLNLYATTDR	57.44	"Oxidation (M)"
2::2.0_insect_isotig01937_6|8-463 gene=isogroup00951	34.4	length=1551 numContigs=1	SAFGLASEEVSNFGLTR	85.51	"Oxidation (M)"
2::2.0_insect_isotig01937_6|8-463 gene=isogroup00951	34.4	length=1551 numContigs=1	YYTPSNTVFAAIVSEGIGLNSK	52.15	"Oxidation (M)"
2::2.0_insect_isotig01937_6|8-463 gene=isogroup00951	34.4	length=1551 numContigs=1	GINQLAAAVLLESEPK	32.35	"Oxidation (M)"
2::2.0_insect_isotig01937_6|8-463 gene=isogroup00951	34.4	length=1551 numContigs=1	SAFGLASEEVSNFGLTR	86.96	"Oxidation (M)"
2::2.0_insect_isotig01937_6|8-463 gene=isogroup00951	34.4	length=1551 numContigs=1	YAIGAGPQIK	42.34	"Oxidation (M)"
2::2.0_insect_isotig01937_6|8-463 gene=isogroup00951	34.4	length=1551 numContigs=1	SAFGLASEEVSNFGLTR	52.95	"Oxidation (M)"
2::2.0_insect_isotig01937_6|8-463 gene=isogroup00951	34.4	length=1551 numContigs=1	FLLSAATK	31.92	"Oxidation (M)"
2::2.0_insect_isotig01937_6|8-463 gene=isogroup00951	34.4	length=1551 numContigs=1	GINQLAAAVLLESEPK	44.2	"Oxidation (M)"
2::2.0_insect_isotig01937_6|8-463 gene=isogroup00951	34.4	length=1551 numContigs=1	GINQLAAAVLLESEPK	52.59	"Oxidation (M)"
2::2.0_insect_isotig01937_6|8-463 gene=isogroup00951	34.4	length=1551 numContigs=1	SAFGLASEEVSNFGLTR	33.58	"Oxidation (M)"
2::2.0_insect_isotig01937_6|8-463 gene=isogroup00951	34.4	length=1551 numContigs=1	SAFGLASEEVSNFGLTR	68.06	"Oxidation (M)"
2::2.0_insect_isotig01937_6|8-463 gene=isogroup00951	34.4	length=1551 numContigs=1	STFFSAEEK	48.93	"Oxidation (M)"
2::2.0_insect_isotig01937_6|8-463 gene=isogroup00951	34.4	length=1551 numContigs=1	ILVASSAPDSPIAEVSISFK	58.03	"Oxidation (M)"
2::2.0_insect_isotig01937_6|8-463 gene=isogroup00951	34.4	length=1551 numContigs=1	GINQLAAAVLLESEPK	36.81	"Oxidation (M)"
2::2.0_insect_isotig01937_6|8-463 gene=isogroup00951	34.4	length=1551 numContigs=1	GINQLAAAVLLESEPK	65.96	"Oxidation (M)"
2::2.0_insect_isotig01937_6|8-463 gene=isogroup00951	34.4	length=1551 numContigs=1	FLLSAATK	37.05	"Oxidation (M)"
2::2.0_insect_isotig01937_6|8-463 gene=isogroup00951	34.4	length=1551 numContigs=1	EAYAFAALK	39.98	"Oxidation (M)"
2::2.0_insect_isotig01937_6|8-463 gene=isogroup00951	34.4	length=1551 numContigs=1	SAFGLASEEVSNFGLTR	38.98	"Oxidation (M)"
2::2.0_insect_isotig01937_6|8-463 gene=isogroup00951	34.4	length=1551 numContigs=1	SAFGLASEEVSNFGLTR	39.79	"Oxidation (M)"
2::2.0_insect_isotig01937_6|8-463 gene=isogroup00951	34.4	length=1551 numContigs=1	QAFNPWEIADNNDR	69.54	"Oxidation (M)"
2::2.0_insect_isotig01937_6|8-463 gene=isogroup00951	34.4	length=1551 numContigs=1	SAFGLASEEVSNFGLTR	55.19	"Oxidation (M)"
2::2.0_insect_isotig01937_6|8-463 gene=isogroup00951	34.4	length=1551 numContigs=1	GINQLAAAVLLESEPK	44.08	"Oxidation (M)"
2::2.0_insect_isotig01937_6|8-463 gene=isogroup00951	34.4	length=1551 numContigs=1	YYTPSNTVFAAIVSEGIGLNSK	40.83	"Oxidation (M)"
2::2.0_insect_isotig01937_6|8-463 gene=isogroup00951	34.4	length=1551 numContigs=1	GINQLAAAVLLESEPK	48.24	"Oxidation (M)"
2::2.0_insect_isotig01937_6|8-463 gene=isogroup00951	34.4	length=1551 numContigs=1	SAFGLASEEVSNFGLTR	53.23	"Oxidation (M)"
2::2.0_insect_isotig01937_6|8-463 gene=isogroup00951	34.4	length=1551 numContigs=1	SAFGLASEEVSNFGLTR	68.27	"Oxidation (M)"
2::2.0_insect_isotig01937_6|8-463 gene=isogroup00951	34.4	length=1551 numContigs=1	EAYAFAALK	41.47	"Oxidation (M)"
2::2.0_insect_isotig01937_6|8-463 gene=isogroup00951	34.4	length=1551 numContigs=1	HIQQLGLNLYATTDR	72.26	"Oxidation (M)"
2::2.0_insect_isotig01937_6|8-463 gene=isogroup00951	34.4	length=1551 numContigs=1	QAFNPWEIADNNDR	62.67	"Oxidation (M)"
2::2.0_insect_isotig01937_6|8-463 gene=isogroup00951	34.4	length=1551 numContigs=1	SQVTALGAVQDLGSVVK	48.32	"Oxidation (M)"
2::2.0_insect_isotig01937_6|8-463 gene=isogroup00951	34.4	length=1551 numContigs=1	SAFGLASEEVSNFGLTR	96.29	"Oxidation (M)"
2::2.0_insect_isotig01937_6|8-463 gene=isogroup00951	34.4	length=1551 numContigs=1	SAFGLASEEVSNFGLTR	59	"Oxidation (M)"
2::2.0_insect_isotig02030_2|92-461 gene=isogroup01044	31.9	length=1425 numContigs=1	HLGIPVTVLMGANLAGEVAEEK	34.43	"Oxidation (M)"
2::2.0_insect_isotig02030_2|92-461 gene=isogroup01044	31.9	length=1425 numContigs=1	EADILVFVLPHQFIPR	66.04	"Oxidation (M)"
2::2.0_insect_isotig02030_2|92-461 gene=isogroup01044	31.9	length=1425 numContigs=1	HLGIPVTVLMGANLAGEVAEEK	54.77	"Oxidation (M)"
2::2.0_insect_isotig02030_2|92-461 gene=isogroup01044	31.9	length=1425 numContigs=1	AEGGGIELISHIITK	38.03	"Oxidation (M)"
2::2.0_insect_isotig02030_2|92-461 gene=isogroup01044	31.9	length=1425 numContigs=1	FPLFTAVHR	36.41	"Oxidation (M)"
2::2.0_insect_isotig02030_2|92-461 gene=isogroup01044	31.9	length=1425 numContigs=1	AEGGGIELISHIITK	37.15	"Oxidation (M)"
2::2.0_insect_isotig02030_2|92-461 gene=isogroup01044	31.9	length=1425 numContigs=1	EADILVFVLPHQFIPR	40.21	"Oxidation (M)"
2::2.0_insect_isotig02030_2|92-461 gene=isogroup01044	31.9	length=1425 numContigs=1	LQGPITADEVNYMLK	56.94	"Oxidation (M)"
2::2.0_insect_isotig02030_2|92-461 gene=isogroup01044	31.9	length=1425 numContigs=1	AEGGGIELISHIITK	38.68	"Oxidation (M)"
2::2.0_insect_isotig02030_2|92-461 gene=isogroup01044	31.9	length=1425 numContigs=1	FPLFTAVHR	42.92	"Oxidation (M)"
2::2.0_insect_isotig02030_2|92-461 gene=isogroup01044	31.9	length=1425 numContigs=1	LGLMEMIK	33.7	"Oxidation (M)"
2::2.0_insect_isotig02030_2|92-461 gene=isogroup01044	31.9	length=1425 numContigs=1	AEGGGIELISHIITK	31.79	"Oxidation (M)"
2::2.0_insect_isotig02030_2|92-461 gene=isogroup01044	31.9	length=1425 numContigs=1	VAILGSGNWGSAIAK	56.35	"Oxidation (M)"
2::2.0_insect_isotig02030_2|92-461 gene=isogroup01044	31.9	length=1425 numContigs=1	LQGPITADEVNYMLK	60.19	"Oxidation (M)"
2::2.0_insect_isotig02030_2|92-461 gene=isogroup01044	31.9	length=1425 numContigs=1	HLGIPVTVLMGANLAGEVAEEK	33.72	"Oxidation (M)"
2::2.0_insect_isotig02030_2|92-461 gene=isogroup01044	31.9	length=1425 numContigs=1	AEGGGIELISHIITK	35.53	"Oxidation (M)"
2::2.0_insect_isotig02030_2|92-461 gene=isogroup01044	31.9	length=1425 numContigs=1	EADILVFVLPHQFIPR	75.18	"Oxidation (M)"
2::2.0_insect_isotig02030_2|92-461 gene=isogroup01044	31.9	length=1425 numContigs=1	DLIQTDYFR	40.78	"Oxidation (M)"
2::2.0_insect_isotig02030_2|92-461 gene=isogroup01044	31.9	length=1425 numContigs=1	AEGGGIELISHIITK	34.15	"Oxidation (M)"
2::2.0_insect_isotig02030_2|92-461 gene=isogroup01044	31.9	length=1425 numContigs=1	DLIQTDYFR	42.15	"Oxidation (M)"
2::2.0_insect_isotig02030_2|92-461 gene=isogroup01044	31.9	length=1425 numContigs=1	FPLFTAVHR	36.2	"Oxidation (M)"
2::2.0_insect_isotig02030_2|92-461 gene=isogroup01044	31.9	length=1425 numContigs=1	VAILGSGNWGSAIAK	49.09	"Oxidation (M)"
2::2.0_insect_isotig02030_2|92-461 gene=isogroup01044	31.9	length=1425 numContigs=1	VAILGSGNWGSAIAK	50.54	"Oxidation (M)"
2::2.0_insect_isotig02030_2|92-461 gene=isogroup01044	31.9	length=1425 numContigs=1	EADILVFVLPHQFIPR	64.28	"Oxidation (M)"
2::2.0_insect_isotig02030_2|92-461 gene=isogroup01044	31.9	length=1425 numContigs=1	VAILGSGNWGSAIAK	42.1	"Oxidation (M)"
2::2.0_insect_isotig02030_2|92-461 gene=isogroup01044	31.9	length=1425 numContigs=1	ATELIGQIK	44.52	"Oxidation (M)"
2::2.0_insect_isotig02030_2|92-461 gene=isogroup01044	31.9	length=1425 numContigs=1	LQGPITADEVNYMLK	41.49	"Oxidation (M)"
2::2.0_insect_isotig02030_2|92-461 gene=isogroup01044	31.9	length=1425 numContigs=1	FPLFTAVHR	36.05	"Oxidation (M)"
2::2.0_insect_isotig02030_2|92-461 gene=isogroup01044	31.9	length=1425 numContigs=1	AEGGGIELISHIITK	33.04	"Oxidation (M)"
2::2.0_insect_isotig02030_2|92-461 gene=isogroup01044	31.9	length=1425 numContigs=1	FPLFTAVHR	45.81	"Oxidation (M)"
2::2.0_insect_isotig02030_2|92-461 gene=isogroup01044	31.9	length=1425 numContigs=1	AEGGGIELISHIITK	46.25	"Oxidation (M)"
2::2.0_insect_isotig02030_2|92-461 gene=isogroup01044	31.9	length=1425 numContigs=1	AEGGGIELISHIITK	37.5	"Oxidation (M)"
2::2.0_insect_isotig02030_2|92-461 gene=isogroup01044	31.9	length=1425 numContigs=1	VAILGSGNWGSAIAK	72.66	"Oxidation (M)"
2::2.0_insect_isotig02030_2|92-461 gene=isogroup01044	31.9	length=1425 numContigs=1	LQGPITADEVNYMLK	56.99	"Oxidation (M)"
2::2.0_insect_isotig02030_2|92-461 gene=isogroup01044	31.9	length=1425 numContigs=1	HLGIPVTVLMGANLAGEVAEEK	40.68	"Oxidation (M)"
2::2.0_insect_isotig02030_2|92-461 gene=isogroup01044	31.9	length=1425 numContigs=1	AEGGGIELISHIITK	46.51	"Oxidation (M)"
2::2.0_insect_isotig02030_2|92-461 gene=isogroup01044	31.9	length=1425 numContigs=1	HLGIPVTVLMGANLAGEVAEEK	57.62	"Oxidation (M)"
2::2.0_insect_isotig02030_2|92-461 gene=isogroup01044	31.9	length=1425 numContigs=1	VAILGSGNWGSAIAK	37.4	"Oxidation (M)"
2::2.0_insect_isotig02030_2|92-461 gene=isogroup01044	31.9	length=1425 numContigs=1	AEGGGIELISHIITK	42.15	"Oxidation (M)"
2::2.0_insect_isotig02030_2|92-461 gene=isogroup01044	31.9	length=1425 numContigs=1	AEGGGIELISHIITK	38.91	"Oxidation (M)"
2::2.0_insect_isotig02030_2|92-461 gene=isogroup01044	31.9	length=1425 numContigs=1	EADILVFVLPHQFIPR	70.21	"Oxidation (M)"
2::2.0_insect_isotig02030_2|92-461 gene=isogroup01044	31.9	length=1425 numContigs=1	HLGIPVTVLMGANLAGEVAEEK	60.71	"Oxidation (M)"
2::2.0_insect_isotig02030_2|92-461 gene=isogroup01044	31.9	length=1425 numContigs=1	HLGIPVTVLMGANLAGEVAEEK	53.36	"Oxidation (M)"
2::2.0_insect_isotig02030_2|92-461 gene=isogroup01044	31.9	length=1425 numContigs=1	FPLFTAVHR	44.82	"Oxidation (M)"
3::C3516207_1|1-517 159	29.8	1712 PREDICTED: SIMILAR TO ENSANGP00000014839 [NASONIA VITRIPENNIS]	GLMLQGVDILADAVAVTMGPK	74.28	"Oxidation (M)"
3::C3516207_1|1-517 159	29.8	1712 PREDICTED: SIMILAR TO ENSANGP00000014839 [NASONIA VITRIPENNIS]	AAVEEGIVPGGGLALLR	40.95	"Oxidation (M)"
3::C3516207_1|1-517 159	29.8	1712 PREDICTED: SIMILAR TO ENSANGP00000014839 [NASONIA VITRIPENNIS]	TLEDELEVIEGMK	44.21	"Oxidation (M)"
3::C3516207_1|1-517 159	29.8	1712 PREDICTED: SIMILAR TO ENSANGP00000014839 [NASONIA VITRIPENNIS]	GLMLQGVDILADAVAVTMGPK	64.72	"Oxidation (M)"
3::C3516207_1|1-517 159	29.8	1712 PREDICTED: SIMILAR TO ENSANGP00000014839 [NASONIA VITRIPENNIS]	GVMLAVETVK	40.16	"Oxidation (M)"
3::C3516207_1|1-517 159	29.8	1712 PREDICTED: SIMILAR TO ENSANGP00000014839 [NASONIA VITRIPENNIS]	VLESPPEIGYDALNNEYVNMIEK	77.93	"Oxidation (M)"
3::C3516207_1|1-517 159	29.8	1712 PREDICTED: SIMILAR TO ENSANGP00000014839 [NASONIA VITRIPENNIS]	LEDVQLHDLGEVGEIVITK	46.8	"Oxidation (M)"
3::C3516207_1|1-517 159	29.8	1712 PREDICTED: SIMILAR TO ENSANGP00000014839 [NASONIA VITRIPENNIS]	TLEDELEVIEGMK	41.95	"Oxidation (M)"
3::C3516207_1|1-517 159	29.8	1712 PREDICTED: SIMILAR TO ENSANGP00000014839 [NASONIA VITRIPENNIS]	GLMLQGVDILADAVAVTMGPK	52.6	"Oxidation (M)"
3::C3516207_1|1-517 159	29.8	1712 PREDICTED: SIMILAR TO ENSANGP00000014839 [NASONIA VITRIPENNIS]	VEFQDALLLLSEK	38.95	"Oxidation (M)"
3::C3516207_1|1-517 159	29.8	1712 PREDICTED: SIMILAR TO ENSANGP00000014839 [NASONIA VITRIPENNIS]	ISSIQSIIPALELANSK	45.7	"Oxidation (M)"
3::C3516207_1|1-517 159	29.8	1712 PREDICTED: SIMILAR TO ENSANGP00000014839 [NASONIA VITRIPENNIS]	VEFQDALLLLSEK	53.92	"Oxidation (M)"
3::C3516207_1|1-517 159	29.8	1712 PREDICTED: SIMILAR TO ENSANGP00000014839 [NASONIA VITRIPENNIS]	NVILEQSWGSPK	36.95	"Oxidation (M)"
3::C3516207_1|1-517 159	29.8	1712 PREDICTED: SIMILAR TO ENSANGP00000014839 [NASONIA VITRIPENNIS]	VLESPPEIGYDALNNEYVNMIEK	102.62	"Oxidation (M)"
3::C3516207_1|1-517 159	29.8	1712 PREDICTED: SIMILAR TO ENSANGP00000014839 [NASONIA VITRIPENNIS]	LASGVALLK	37.92	"Oxidation (M)"
3::C3516207_1|1-517 159	29.8	1712 PREDICTED: SIMILAR TO ENSANGP00000014839 [NASONIA VITRIPENNIS]	LASGVALLK	34.95	"Oxidation (M)"
3::C3516207_1|1-517 159	29.8	1712 PREDICTED: SIMILAR TO ENSANGP00000014839 [NASONIA VITRIPENNIS]	TLEDELEVIEGMK	42.18	"Oxidation (M)"
3::C3516207_1|1-517 159	29.8	1712 PREDICTED: SIMILAR TO ENSANGP00000014839 [NASONIA VITRIPENNIS]	VEFQDALLLLSEK	36.23	"Oxidation (M)"
3::C3516207_1|1-517 159	29.8	1712 PREDICTED: SIMILAR TO ENSANGP00000014839 [NASONIA VITRIPENNIS]	LASGVALLK	36.84	"Oxidation (M)"
3::C3516207_1|1-517 159	29.8	1712 PREDICTED: SIMILAR TO ENSANGP00000014839 [NASONIA VITRIPENNIS]	NVILEQSWGSPK	34.65	"Oxidation (M)"
3::C3516207_1|1-517 159	29.8	1712 PREDICTED: SIMILAR TO ENSANGP00000014839 [NASONIA VITRIPENNIS]	GLMLQGVDILADAVAVTMGPK	54.69	"Oxidation (M)"
3::C3516207_1|1-517 159	29.8	1712 PREDICTED: SIMILAR TO ENSANGP00000014839 [NASONIA VITRIPENNIS]	VEFQDALLLLSEK	35.12	"Oxidation (M)"
3::C3516207_1|1-517 159	29.8	1712 PREDICTED: SIMILAR TO ENSANGP00000014839 [NASONIA VITRIPENNIS]	LEDVQLHDLGEVGEIVITK	51.35	"Oxidation (M)"
3::C3516207_1|1-517 159	29.8	1712 PREDICTED: SIMILAR TO ENSANGP00000014839 [NASONIA VITRIPENNIS]	LASGVALLK	36.25	"Oxidation (M)"
3::C3516207_1|1-517 159	29.8	1712 PREDICTED: SIMILAR TO ENSANGP00000014839 [NASONIA VITRIPENNIS]	AAVEEGIVPGGGLALLR	56.97	"Oxidation (M)"
3::C3516207_1|1-517 159	29.8	1712 PREDICTED: SIMILAR TO ENSANGP00000014839 [NASONIA VITRIPENNIS]	GLMLQGVDILADAVAVTMGPK	50.16	"Oxidation (M)"
3::C3516207_1|1-517 159	29.8	1712 PREDICTED: SIMILAR TO ENSANGP00000014839 [NASONIA VITRIPENNIS]	AAVEEGIVPGGGLALLR	46.91	"Oxidation (M)"
3::C3516207_1|1-517 159	29.8	1712 PREDICTED: SIMILAR TO ENSANGP00000014839 [NASONIA VITRIPENNIS]	GLMLQGVDILADAVAVTMGPK	41.19	"Oxidation (M)"
3::C3516207_1|1-517 159	29.8	1712 PREDICTED: SIMILAR TO ENSANGP00000014839 [NASONIA VITRIPENNIS]	AAVEEGIVPGGGLALLR	64.61	"Oxidation (M)"
3::C3516207_1|1-517 159	29.8	1712 PREDICTED: SIMILAR TO ENSANGP00000014839 [NASONIA VITRIPENNIS]	VEFQDALLLLSEK	40.95	"Oxidation (M)"
3::C3516207_1|1-517 159	29.8	1712 PREDICTED: SIMILAR TO ENSANGP00000014839 [NASONIA VITRIPENNIS]	VEFQDALLLLSEK	34.49	"Oxidation (M)"
3::C3516207_1|1-517 159	29.8	1712 PREDICTED: SIMILAR TO ENSANGP00000014839 [NASONIA VITRIPENNIS]	TLEDELEVIEGMK	45.84	"Oxidation (M)"
3::C3516207_1|1-517 159	29.8	1712 PREDICTED: SIMILAR TO ENSANGP00000014839 [NASONIA VITRIPENNIS]	ISSIQSIIPALELANSK	43.26	"Oxidation (M)"
3::C3516207_1|1-517 159	29.8	1712 PREDICTED: SIMILAR TO ENSANGP00000014839 [NASONIA VITRIPENNIS]	GLMLQGVDILADAVAVTMGPK	72.53	"Oxidation (M)"
3::C3516207_1|1-517 159	29.8	1712 PREDICTED: SIMILAR TO ENSANGP00000014839 [NASONIA VITRIPENNIS]	AAVEEGIVPGGGLALLR	53.82	"Oxidation (M)"
3::C3516207_1|1-517 159	29.8	1712 PREDICTED: SIMILAR TO ENSANGP00000014839 [NASONIA VITRIPENNIS]	TLEDELEVIEGMK	43.69	"Oxidation (M)"
3::C3516207_1|1-517 159	29.8	1712 PREDICTED: SIMILAR TO ENSANGP00000014839 [NASONIA VITRIPENNIS]	GLMLQGVDILADAVAVTMGPK	34.61	"Oxidation (M)"
3::C3516207_1|1-517 159	29.8	1712 PREDICTED: SIMILAR TO ENSANGP00000014839 [NASONIA VITRIPENNIS]	LEDVQLHDLGEVGEIVITK	32.23	"Oxidation (M)"
2::2.0_insect_isotig00306_1|75-461 gene=isogroup00052	41.9	length=1801 numContigs=4	IVPIVEPEVLPDGEHDLDR	53.03	"Oxidation (M)"
2::2.0_insect_isotig00306_1|75-461 gene=isogroup00052	41.9	length=1801 numContigs=4	VTETVLAAVYK	52.66	"Oxidation (M)"
2::2.0_insect_isotig00306_1|75-461 gene=isogroup00052	41.9	length=1801 numContigs=4	VTETVLAAVYK	39.73	"Oxidation (M)"
2::2.0_insect_isotig00306_1|75-461 gene=isogroup00052	41.9	length=1801 numContigs=4	ALADNISGVILFHESLYQK	39.88	"Oxidation (M)"
2::2.0_insect_isotig00306_1|75-461 gene=isogroup00052	41.9	length=1801 numContigs=4	ALADNISGVILFHESLYQK	41.82	"Oxidation (M)"
2::2.0_insect_isotig00306_1|75-461 gene=isogroup00052	41.9	length=1801 numContigs=4	IVPIVEPEVLPDGEHDLDR	59.91	"Oxidation (M)"
2::2.0_insect_isotig00306_1|75-461 gene=isogroup00052	41.9	length=1801 numContigs=4	VTETVLAAVYK	32.46	"Oxidation (M)"
2::2.0_insect_isotig00306_1|75-461 gene=isogroup00052	41.9	length=1801 numContigs=4	ADDGTPFPVLLK	54.85	"Oxidation (M)"
2::2.0_insect_isotig00306_1|75-461 gene=isogroup00052	41.9	length=1801 numContigs=4	IAQAIVAPGK	36.74	"Oxidation (M)"
2::2.0_insect_isotig00306_1|75-461 gene=isogroup00052	41.9	length=1801 numContigs=4	NTPSYQSILENANVLAR	47.47	"Oxidation (M)"
2::2.0_insect_isotig00306_1|75-461 gene=isogroup00052	41.9	length=1801 numContigs=4	IAQAIVAPGK	33.88	"Oxidation (M)"
2::2.0_insect_isotig00306_1|75-461 gene=isogroup00052	41.9	length=1801 numContigs=4	IVPIVEPEVLPDGEHDLDR	31.88	"Oxidation (M)"
2::2.0_insect_isotig00306_1|75-461 gene=isogroup00052	41.9	length=1801 numContigs=4	IVPIVEPEVLPDGEHDLDR	56.68	"Oxidation (M)"
2::2.0_insect_isotig00306_1|75-461 gene=isogroup00052	41.9	length=1801 numContigs=4	IAQAIVAPGK	39.91	"Oxidation (M)"
2::2.0_insect_isotig00306_1|75-461 gene=isogroup00052	41.9	length=1801 numContigs=4	IVPIVEPEVLPDGEHDLDR	53.99	"Oxidation (M)"
2::2.0_insect_isotig00306_1|75-461 gene=isogroup00052	41.9	length=1801 numContigs=4	IVPIVEPEVLPDGEHDLDR	48.03	"Oxidation (M)"
2::2.0_insect_isotig00306_1|75-461 gene=isogroup00052	41.9	length=1801 numContigs=4	ADDGTPFPVLLK	37.87	"Oxidation (M)"
2::2.0_insect_isotig00306_1|75-461 gene=isogroup00052	41.9	length=1801 numContigs=4	IVPIVEPEVLPDGEHDLDR	55.89	"Oxidation (M)"
2::2.0_insect_isotig00306_1|75-461 gene=isogroup00052	41.9	length=1801 numContigs=4	AAQDELLK	35.68	"Oxidation (M)"
2::2.0_insect_isotig00306_1|75-461 gene=isogroup00052	41.9	length=1801 numContigs=4	GVVNLFGSEGETTTQGLDDLAER	29.06	"Oxidation (M)"
2::2.0_insect_isotig00306_1|75-461 gene=isogroup00052	41.9	length=1801 numContigs=4	NTPSYQSILENANVLAR	84.38	"Oxidation (M)"
2::2.0_insect_isotig00306_1|75-461 gene=isogroup00052	41.9	length=1801 numContigs=4	IVPIVEPEVLPDGEHDLDR	36.87	"Oxidation (M)"
2::2.0_insect_isotig00306_1|75-461 gene=isogroup00052	41.9	length=1801 numContigs=4	IVPIVEPEVLPDGEHDLDR	51.28	"Oxidation (M)"
2::2.0_insect_isotig00306_1|75-461 gene=isogroup00052	41.9	length=1801 numContigs=4	ADDGTPFPVLLK	46	"Oxidation (M)"
2::2.0_insect_isotig00306_1|75-461 gene=isogroup00052	41.9	length=1801 numContigs=4	GILAADESTSTIGK	43.71	"Oxidation (M)"
2::2.0_insect_isotig00306_1|75-461 gene=isogroup00052	41.9	length=1801 numContigs=4	IVPIVEPEVLPDGEHDLDR	41.02	"Oxidation (M)"
2::2.0_insect_isotig00306_1|75-461 gene=isogroup00052	41.9	length=1801 numContigs=4	VTETVLAAVYK	54.77	"Oxidation (M)"
2::2.0_insect_isotig00306_1|75-461 gene=isogroup00052	41.9	length=1801 numContigs=4	VTETVLAAVYK	32.38	"Oxidation (M)"
2::2.0_insect_isotig00306_1|75-461 gene=isogroup00052	41.9	length=1801 numContigs=4	ADDGTPFPVLLK	38.71	"Oxidation (M)"
2::2.0_insect_isotig00306_1|75-461 gene=isogroup00052	41.9	length=1801 numContigs=4	AAQDELLK	38.54	"Oxidation (M)"
2::2.0_insect_isotig00306_1|75-461 gene=isogroup00052	41.9	length=1801 numContigs=4	VTETVLAAVYK	56.65	"Oxidation (M)"
2::2.0_insect_isotig00306_1|75-461 gene=isogroup00052	41.9	length=1801 numContigs=4	IVPIVEPEVLPDGEHDLDR	52.77	"Oxidation (M)"
2::2.0_insect_isotig00306_1|75-461 gene=isogroup00052	41.9	length=1801 numContigs=4	IVPIVEPEVLPDGEHDLDR	47.39	"Oxidation (M)"
2::2.0_insect_isotig00306_1|75-461 gene=isogroup00052	41.9	length=1801 numContigs=4	YVAGSVQGQAGDASLFIQNHAY	94.08	"iTRAQ8plex (Y)"
2::2.0_insect_isotig00306_1|75-461 gene=isogroup00052	41.9	length=1801 numContigs=4	NTPSYQSILENANVLAR	93.3	"iTRAQ8plex (Y)"
2::2.0_insect_isotig00306_1|75-461 gene=isogroup00052	41.9	length=1801 numContigs=4	VTETVLAAVYK	47.44	"iTRAQ8plex (Y)"
2::2.0_insect_isotig00306_1|75-461 gene=isogroup00052	41.9	length=1801 numContigs=4	GIIPGIK	27.14	"iTRAQ8plex (Y)"
2::2.0_insect_isotig00306_1|75-461 gene=isogroup00052	41.9	length=1801 numContigs=4	IAQAIVAPGK	39.45	"iTRAQ8plex (Y)"
2::2.0_insect_isotig00306_1|75-461 gene=isogroup00052	41.9	length=1801 numContigs=4	IVPIVEPEVLPDGEHDLDR	52.27	"iTRAQ8plex (Y)"
2::2.0_insect_isotig00306_1|75-461 gene=isogroup00052	41.9	length=1801 numContigs=4	NTPSYQSILENANVLAR	48.49	"iTRAQ8plex (Y)"
2::2.0_insect_isotig00306_1|75-461 gene=isogroup00052	41.9	length=1801 numContigs=4	IVPIVEPEVLPDGEHDLDR	49.28	"iTRAQ8plex (Y)"
2::2.0_insect_isotig00306_1|75-461 gene=isogroup00052	41.9	length=1801 numContigs=4	IVPIVEPEVLPDGEHDLDR	46.83	"iTRAQ8plex (Y)"
2::2.0_insect_isotig00307_1|32-410 gene=isogroup00052	42.7	length=1648 numContigs=4
2::2.0_insect_isotig00269_2|53-698 gene=isogroup00045	23.8	length=2378 numContigs=4	ADTAESNLSLIR	51.13	"iTRAQ8plex (Y)"
2::2.0_insect_isotig00269_2|53-698 gene=isogroup00045	23.8	length=2378 numContigs=4	QLAVTLDQLAVSTR	73.83	"iTRAQ8plex (Y)"
2::2.0_insect_isotig00269_2|53-698 gene=isogroup00045	23.8	length=2378 numContigs=4	LQATITDLELSLDVANK	53.71	"iTRAQ8plex (Y)"
2::2.0_insect_isotig00269_2|53-698 gene=isogroup00045	23.8	length=2378 numContigs=4	QLAVTLDQLAVSTR	80.03	"iTRAQ8plex (Y)"
2::2.0_insect_isotig00269_2|53-698 gene=isogroup00045	23.8	length=2378 numContigs=4	MADYELSVPLSSLAR	54.29	"iTRAQ8plex (Y)"
2::2.0_insect_isotig00269_2|53-698 gene=isogroup00045	23.8	length=2378 numContigs=4	MADYELSVPLSSLAR	31.71	"iTRAQ8plex (Y)"
2::2.0_insect_isotig00269_2|53-698 gene=isogroup00045	23.8	length=2378 numContigs=4	ADTAESNLSLIR	61.27	"iTRAQ8plex (Y)"
2::2.0_insect_isotig00269_2|53-698 gene=isogroup00045	23.8	length=2378 numContigs=4	LQATITDLELSLDVANK	61.38	"iTRAQ8plex (Y)"
2::2.0_insect_isotig00269_2|53-698 gene=isogroup00045	23.8	length=2378 numContigs=4	YPTAELNALAVEAER	37.63	"iTRAQ8plex (Y)"
2::2.0_insect_isotig00269_2|53-698 gene=isogroup00045	23.8	length=2378 numContigs=4	NVQLLQDTLEK	64.8	"iTRAQ8plex (Y)"
2::2.0_insect_isotig00269_2|53-698 gene=isogroup00045	23.8	length=2378 numContigs=4	VNELTTINVNLSATR	53.94	"iTRAQ8plex (Y)"
2::2.0_insect_isotig00269_2|53-698 gene=isogroup00045	23.8	length=2378 numContigs=4	LQATITDLELSLDVANK	58.32	"iTRAQ8plex (Y)"
2::2.0_insect_isotig00269_2|53-698 gene=isogroup00045	23.8	length=2378 numContigs=4	MADYELSVPLSSLAR	48.34	"iTRAQ8plex (Y)"
2::2.0_insect_isotig00269_2|53-698 gene=isogroup00045	23.8	length=2378 numContigs=4	QLQEQEGMSQQSVTR	65.18	"iTRAQ8plex (Y)"
2::2.0_insect_isotig00269_2|53-698 gene=isogroup00045	23.8	length=2378 numContigs=4	NQSLTAELEEIR	60.69	"iTRAQ8plex (Y)"
2::2.0_insect_isotig00269_2|53-698 gene=isogroup00045	23.8	length=2378 numContigs=4	QLAVTLDQLAVSTR	54.53	"iTRAQ8plex (Y)"
2::2.0_insect_isotig00269_2|53-698 gene=isogroup00045	23.8	length=2378 numContigs=4	QSLQLTELQAHYDEIQR	73.82	"Gln->pyro-Glu (N-term Q)"
2::2.0_insect_isotig00269_2|53-698 gene=isogroup00045	23.8	length=2378 numContigs=4	YPTAELNALAVEAER	49.74	"Gln->pyro-Glu (N-term Q)"
2::2.0_insect_isotig00269_2|53-698 gene=isogroup00045	23.8	length=2378 numContigs=4	KNQSLTAELEEIR	38.69	"Gln->pyro-Glu (N-term Q)"
2::2.0_insect_isotig00269_2|53-698 gene=isogroup00045	23.8	length=2378 numContigs=4	VNELTTINVNLSATR	68.72	"Gln->pyro-Glu (N-term Q)"
2::2.0_insect_isotig00269_2|53-698 gene=isogroup00045	23.8	length=2378 numContigs=4	QLAVTLDQLAVSTR	37.54	"Gln->pyro-Glu (N-term Q)"
2::2.0_insect_isotig00269_2|53-698 gene=isogroup00045	23.8	length=2378 numContigs=4	LQATITDLELSLDVANK	55.07	"Gln->pyro-Glu (N-term Q)"
2::2.0_insect_isotig00269_2|53-698 gene=isogroup00045	23.8	length=2378 numContigs=4	QLAVTLDQLAVSTR	62.12	"Gln->pyro-Glu (N-term Q)"
2::2.0_insect_isotig00269_2|53-698 gene=isogroup00045	23.8	length=2378 numContigs=4	QSLQLTELQAHYDEIQR	56.08	"Gln->pyro-Glu (N-term Q)"
2::2.0_insect_isotig00269_2|53-698 gene=isogroup00045	23.8	length=2378 numContigs=4	QGYYADEAIK	36.46	"Gln->pyro-Glu (N-term Q)"
2::2.0_insect_isotig00269_2|53-698 gene=isogroup00045	23.8	length=2378 numContigs=4	NQSLTAELEEIR	69.66	"Gln->pyro-Glu (N-term Q)"
2::2.0_insect_isotig00269_2|53-698 gene=isogroup00045	23.8	length=2378 numContigs=4	NVQLLQDTLEK	33.47	"Gln->pyro-Glu (N-term Q)"
2::2.0_insect_isotig00269_2|53-698 gene=isogroup00045	23.8	length=2378 numContigs=4	QLAVTLDQLAVSTR	59.9	"Gln->pyro-Glu (N-term Q)"
2::2.0_insect_isotig00443_1|15-503 gene=isogroup00088	30.7	length=1699 numContigs=5	TNMLLQLDGTTPICEDIGR	65.37	"Gln->pyro-Glu (N-term Q)"
2::2.0_insect_isotig00443_1|15-503 gene=isogroup00088	30.7	length=1699 numContigs=5	SPTATIGLWIDAGSR	78.28	"Gln->pyro-Glu (N-term Q)"
2::2.0_insect_isotig00443_1|15-503 gene=isogroup00088	30.7	length=1699 numContigs=5	AIEILADIVK	60.57	"Gln->pyro-Glu (N-term Q)"
2::2.0_insect_isotig00443_1|15-503 gene=isogroup00088	30.7	length=1699 numContigs=5	LHVDDMALISVYEWIR	51.11	"Gln->pyro-Glu (N-term Q)"
2::2.0_insect_isotig00443_1|15-503 gene=isogroup00088	30.7	length=1699 numContigs=5	LHVDDMALISVYEWIR	36.87	"iTRAQ8plex (Y)"
2::2.0_insect_isotig00443_1|15-503 gene=isogroup00088	30.7	length=1699 numContigs=5	DTGLWGIYFVTDR	39.5	"iTRAQ8plex (Y)"
2::2.0_insect_isotig00443_1|15-503 gene=isogroup00088	30.7	length=1699 numContigs=5	SPTATIGLWIDAGSR	70.9	"iTRAQ8plex (Y)"
2::2.0_insect_isotig00443_1|15-503 gene=isogroup00088	30.7	length=1699 numContigs=5	LHVDDMALISVYEWIR	47.32	"iTRAQ8plex (Y)"
2::2.0_insect_isotig00443_1|15-503 gene=isogroup00088	30.7	length=1699 numContigs=5	AIEILADIVK	51.79	"iTRAQ8plex (Y)"
2::2.0_insect_isotig00443_1|15-503 gene=isogroup00088	30.7	length=1699 numContigs=5	LHVDDMALISVYEWIR	47.56	"iTRAQ8plex (Y)"
2::2.0_insect_isotig00443_1|15-503 gene=isogroup00088	30.7	length=1699 numContigs=5	AIEILADIVK	40.11	"iTRAQ8plex (Y)"
2::2.0_insect_isotig00443_1|15-503 gene=isogroup00088	30.7	length=1699 numContigs=5	EALLNYPPTQVTQIEGGLR	88.16	"iTRAQ8plex (Y)"
2::2.0_insect_isotig00443_1|15-503 gene=isogroup00088	30.7	length=1699 numContigs=5	DTGLWGIYFVTDR	42.37	"iTRAQ8plex (Y)"
2::2.0_insect_isotig00443_1|15-503 gene=isogroup00088	30.7	length=1699 numContigs=5	AIEILADIVK	35.37	"iTRAQ8plex (Y)"
2::2.0_insect_isotig00443_1|15-503 gene=isogroup00088	30.7	length=1699 numContigs=5	AIEILADIVK	57.54	"iTRAQ8plex (Y)"
2::2.0_insect_isotig00443_1|15-503 gene=isogroup00088	30.7	length=1699 numContigs=5	AIEILADIVK	30.47	"iTRAQ8plex (Y)"
2::2.0_insect_isotig00443_1|15-503 gene=isogroup00088	30.7	length=1699 numContigs=5	EALLNYPPTQVTQIEGGLR	34.42	"iTRAQ8plex (Y)"
2::2.0_insect_isotig00443_1|15-503 gene=isogroup00088	30.7	length=1699 numContigs=5	DVQEVLMK	42.44	"iTRAQ8plex (Y)"
2::2.0_insect_isotig00443_1|15-503 gene=isogroup00088	30.7	length=1699 numContigs=5	TNMLLQLDGTTPICEDIGR	41.14	"iTRAQ8plex (Y)"
2::2.0_insect_isotig00443_1|15-503 gene=isogroup00088	30.7	length=1699 numContigs=5	DTGLWGIYFVTDR	41.56	"iTRAQ8plex (Y)"
2::2.0_insect_isotig00443_1|15-503 gene=isogroup00088	30.7	length=1699 numContigs=5	LATSATEAEVAR	34.3	"iTRAQ8plex (Y)"
2::2.0_insect_isotig00443_1|15-503 gene=isogroup00088	30.7	length=1699 numContigs=5	SQTDLELEVENLGAHLNAYTSR	32.02	"iTRAQ8plex (Y)"
2::2.0_insect_isotig00443_1|15-503 gene=isogroup00088	30.7	length=1699 numContigs=5	DVQEVLMK	45.38	"iTRAQ8plex (Y)"
2::2.0_insect_isotig00443_1|15-503 gene=isogroup00088	30.7	length=1699 numContigs=5	AIEILADIVK	37.34	"iTRAQ8plex (Y)"
2::2.0_insect_isotig00443_1|15-503 gene=isogroup00088	30.7	length=1699 numContigs=5	AIEILADIVK	63.81	"iTRAQ8plex (Y)"
2::2.0_insect_isotig00443_1|15-503 gene=isogroup00088	30.7	length=1699 numContigs=5	AIEILADIVK	46.42	"iTRAQ8plex (Y)"
2::2.0_insect_isotig00443_1|15-503 gene=isogroup00088	30.7	length=1699 numContigs=5	AIEILADIVK	53.91	"iTRAQ8plex (Y)"
2::2.0_insect_isotig00443_1|15-503 gene=isogroup00088	30.7	length=1699 numContigs=5	DTGLWGIYFVTDR	38.33	"iTRAQ8plex (Y)"
2::2.0_insect_isotig00443_1|15-503 gene=isogroup00088	30.7	length=1699 numContigs=5	MVLAGAGGVDHSEIVK	38.57	"iTRAQ8plex (Y)"
2::2.0_insect_isotig00443_1|15-503 gene=isogroup00088	30.7	length=1699 numContigs=5	EALLNYPPTQVTQIEGGLR	86.24	"iTRAQ8plex (Y)"
2::2.0_insect_isotig00443_1|15-503 gene=isogroup00088	30.7	length=1699 numContigs=5	TNMLLQLDGTTPICEDIGR	59.69	"iTRAQ8plex (Y)"
2::2.0_insect_isotig00443_1|15-503 gene=isogroup00088	30.7	length=1699 numContigs=5	LATSATEAEVAR	62.51	"iTRAQ8plex (Y)"
2::2.0_insect_isotig00443_1|15-503 gene=isogroup00088	30.7	length=1699 numContigs=5	AIEILADIVK	55.38	"iTRAQ8plex (Y)"
2::2.0_insect_isotig00737_1|124-464 gene=isogroup00193	34.9	length=1734 numContigs=3	LAMQEFMILPTGASSFSEAMK	53.43	"iTRAQ8plex (Y)"
2::2.0_insect_isotig00737_1|124-464 gene=isogroup00193	34.9	length=1734 numContigs=3	VNQIGSVTESIAAHLLAK	35.29	"iTRAQ8plex (Y)"
2::2.0_insect_isotig00737_1|124-464 gene=isogroup00193	34.9	length=1734 numContigs=3	LTNIYEDFIK	43.23	"iTRAQ8plex (Y)"
2::2.0_insect_isotig00737_1|124-464 gene=isogroup00193	34.9	length=1734 numContigs=3	LIIEAIDK	40.07	"iTRAQ8plex (Y)"
2::2.0_insect_isotig00737_1|124-464 gene=isogroup00193	34.9	length=1734 numContigs=3	LTNIYEDFIK	40.25	"iTRAQ8plex (Y)"
2::2.0_insect_isotig00737_1|124-464 gene=isogroup00193	34.9	length=1734 numContigs=3	VNQIGSVTESIAAHLLAK	40.89	"iTRAQ8plex (Y)"
2::2.0_insect_isotig00737_1|124-464 gene=isogroup00193	34.9	length=1734 numContigs=3	LGANAILGVSLAVAK	32.64	"iTRAQ8plex (Y)"
2::2.0_insect_isotig00737_1|124-464 gene=isogroup00193	34.9	length=1734 numContigs=3	LIIEAIDK	38.36	"iTRAQ8plex (Y)"
2::2.0_insect_isotig00737_1|124-464 gene=isogroup00193	34.9	length=1734 numContigs=3	LTNIYEDFIK	37.68	"iTRAQ8plex (Y)"
2::2.0_insect_isotig00737_1|124-464 gene=isogroup00193	34.9	length=1734 numContigs=3	VNQIGSVTESIAAHLLAK	37.08	"iTRAQ8plex (Y)"
2::2.0_insect_isotig00737_1|124-464 gene=isogroup00193	34.9	length=1734 numContigs=3	LGANAILGVSLAVAK	34.9	"iTRAQ8plex (Y)"
2::2.0_insect_isotig00737_1|124-464 gene=isogroup00193	34.9	length=1734 numContigs=3	LGANAILGVSLAVAK	42.05	"iTRAQ8plex (Y)"
2::2.0_insect_isotig00737_1|124-464 gene=isogroup00193	34.9	length=1734 numContigs=3	LAMQEFMILPTGASSFSEAMK	64.43	"iTRAQ8plex (Y)"
2::2.0_insect_isotig00737_1|124-464 gene=isogroup00193	34.9	length=1734 numContigs=3	LTNIYEDFIK	33.96	"iTRAQ8plex (Y)"
2::2.0_insect_isotig00737_1|124-464 gene=isogroup00193	34.9	length=1734 numContigs=3	LTNIYEDFIK	36.29	"iTRAQ8plex (Y)"
2::2.0_insect_isotig00737_1|124-464 gene=isogroup00193	34.9	length=1734 numContigs=3	ACNCLLLK	37.24	"iTRAQ8plex (Y)"
2::2.0_insect_isotig00737_1|124-464 gene=isogroup00193	34.9	length=1734 numContigs=3	VDIGMDVAASEFYK	50.5	"iTRAQ8plex (Y)"
2::2.0_insect_isotig00737_1|124-464 gene=isogroup00193	34.9	length=1734 numContigs=3	VNQIGSVTESIAAHLLAK	42.05	"iTRAQ8plex (Y)"
2::2.0_insect_isotig00737_1|124-464 gene=isogroup00193	34.9	length=1734 numContigs=3	VDIGMDVAASEFYK	54.82	"iTRAQ8plex (Y)"
2::2.0_insect_isotig00737_1|124-464 gene=isogroup00193	34.9	length=1734 numContigs=3	LTNIYEDFIK	52.54	"iTRAQ8plex (Y)"
2::2.0_insect_isotig00737_1|124-464 gene=isogroup00193	34.9	length=1734 numContigs=3	LTNIYEDFIK	44.93	"iTRAQ8plex (Y)"
2::2.0_insect_isotig00737_1|124-464 gene=isogroup00193	34.9	length=1734 numContigs=3	VDIGMDVAASEFYK	42.17	"iTRAQ8plex (Y)"
2::2.0_insect_isotig00737_1|124-464 gene=isogroup00193	34.9	length=1734 numContigs=3	LIIEAIDK	38.71	"iTRAQ8plex (Y)"
2::2.0_insect_isotig00737_1|124-464 gene=isogroup00193	34.9	length=1734 numContigs=3	LTNIYEDFIK	34	"iTRAQ8plex (Y)"
2::2.0_insect_isotig00737_1|124-464 gene=isogroup00193	34.9	length=1734 numContigs=3	VNQIGSVTESIAAHLLAK	56.11	"iTRAQ8plex (Y)"
2::2.0_insect_isotig00737_1|124-464 gene=isogroup00193	34.9	length=1734 numContigs=3	VDIGMDVAASEFYK	55.69	"iTRAQ8plex (Y)"
2::2.0_insect_isotig00737_1|124-464 gene=isogroup00193	34.9	length=1734 numContigs=3	EGLYDLDFK	40.43	"iTRAQ8plex (Y)"
2::2.0_insect_isotig00737_1|124-464 gene=isogroup00193	34.9	length=1734 numContigs=3	LTNIYEDFIK	49.86	"iTRAQ8plex (Y)"
2::2.0_insect_isotig00737_1|124-464 gene=isogroup00193	34.9	length=1734 numContigs=3	LIIEAIDK	42.88	"iTRAQ8plex (Y)"
2::2.0_insect_isotig00737_1|124-464 gene=isogroup00193	34.9	length=1734 numContigs=3	LTNIYEDFIK	39	"iTRAQ8plex (Y)"
2::2.0_insect_isotig00737_1|124-464 gene=isogroup00193	34.9	length=1734 numContigs=3	LTNIYEDFIK	39.01	"iTRAQ8plex (Y)"
2::2.0_insect_isotig00737_1|124-464 gene=isogroup00193	34.9	length=1734 numContigs=3	VNQIGSVTESIAAHLLAK	44.33	"iTRAQ8plex (Y)"
2::2.0_insect_isotig00737_1|124-464 gene=isogroup00193	34.9	length=1734 numContigs=3	VDIGMDVAASEFYK	46.15	"iTRAQ8plex (Y)"
2::2.0_insect_isotig00737_1|124-464 gene=isogroup00193	34.9	length=1734 numContigs=3	VNQIGSVTESIAAHLLAK	55.15	"iTRAQ8plex (Y)"
2::2.0_insect_isotig00737_1|124-464 gene=isogroup00193	34.9	length=1734 numContigs=3	LTNIYEDFIK	50.24	"iTRAQ8plex (Y)"
2::2.0_insect_isotig00737_1|124-464 gene=isogroup00193	34.9	length=1734 numContigs=3	TNIQIVGDDLTVTNPK	57.02	"iTRAQ8plex (Y)"
2::2.0_insect_isotig00737_1|124-464 gene=isogroup00193	34.9	length=1734 numContigs=3	VDIGMDVAASEFYK	32.26	"iTRAQ8plex (Y)"
2::2.0_insect_isotig00737_1|124-464 gene=isogroup00193	34.9	length=1734 numContigs=3	LTNIYEDFIK	49.32	"iTRAQ8plex (Y)"
2::2.0_insect_isotig00737_1|124-464 gene=isogroup00193	34.9	length=1734 numContigs=3	LGANAILGVSLAVAK	47.06	"iTRAQ8plex (Y)"
2::2.0_insect_isotig00737_1|124-464 gene=isogroup00193	34.9	length=1734 numContigs=3	LTNIYEDFIK	34.58	"iTRAQ8plex (Y)"
2::2.0_insect_isotig00737_1|124-464 gene=isogroup00193	34.9	length=1734 numContigs=3	LTNIYEDFIK	60.18	"iTRAQ8plex (Y)"
2::2.0_insect_isotig00737_1|124-464 gene=isogroup00193	34.9	length=1734 numContigs=3	VNQIGSVTESIAAHLLAK	47.09	"iTRAQ8plex (Y)"
2::2.0_insect_isotig00737_1|124-464 gene=isogroup00193	34.9	length=1734 numContigs=3	EGLYDLDFK	38.56	"iTRAQ8plex (Y)"
2::2.0_insect_isotig00737_1|124-464 gene=isogroup00193	34.9	length=1734 numContigs=3	VNQIGSVTESIAAHLLAK	37.04	"iTRAQ8plex (Y)"
2::2.0_insect_contig00028_6|1-398 gene=isogroup00001	34.9	length=1198	DLLDQIGEGGR	38.59	"iTRAQ8plex (Y)"
2::2.0_insect_contig00028_6|1-398 gene=isogroup00001	34.9	length=1198	ALDSMQASLEAEAK	80.24	"iTRAQ8plex (Y)"
2::2.0_insect_contig00028_6|1-398 gene=isogroup00001	34.9	length=1198	VDDLAAELDASQK	48.51	"iTRAQ8plex (Y)"
2::2.0_insect_contig00028_6|1-398 gene=isogroup00001	34.9	length=1198	GAYEEAQEQLEAVR	31.61	"iTRAQ8plex (Y)"
2::2.0_insect_contig00028_6|1-398 gene=isogroup00001	34.9	length=1198	KLEADINELEIALDHANK	33.44	"iTRAQ8plex (Y)"
2::2.0_insect_contig00028_6|1-398 gene=isogroup00001	34.9	length=1198	VDDLAAELDASQK	34.97	"iTRAQ8plex (Y)"
2::2.0_insect_contig00028_6|1-398 gene=isogroup00001	34.9	length=1198	ALDSMQASLEAEAK	36.77	"iTRAQ8plex (Y)"
2::2.0_insect_contig00028_6|1-398 gene=isogroup00001	34.9	length=1198	VDDLAAELDASQK	59.13	"iTRAQ8plex (Y)"
2::2.0_insect_contig00028_6|1-398 gene=isogroup00001	34.9	length=1198	ALDSMQASLEAEAK	42.89	"iTRAQ8plex (Y)"
2::2.0_insect_contig00028_6|1-398 gene=isogroup00001	34.9	length=1198	KLEADINELEIALDHANK	35.36	"iTRAQ8plex (Y)"
2::2.0_insect_contig00028_6|1-398 gene=isogroup00001	34.9	length=1198	ALDSMQASLEAEAK	47.13	"Oxidation (M)"
2::2.0_insect_contig00028_6|1-398 gene=isogroup00001	34.9	length=1198	DLLDQIGEGGR	38.47	"Oxidation (M)"
2::2.0_insect_contig00028_6|1-398 gene=isogroup00001	34.9	length=1198	NYSTELFR	35.72	"Oxidation (M)"
2::2.0_insect_contig00028_6|1-398 gene=isogroup00001	34.9	length=1198	LDEAENNALK	54.61	"Oxidation (M)"
2::2.0_insect_contig00028_6|1-398 gene=isogroup00001	34.9	length=1198	DLLDQIGEGGR	38.6	"Oxidation (M)"
2::2.0_insect_contig00028_6|1-398 gene=isogroup00001	34.9	length=1198	GAYEEAQEQLEAVR	63.04	"Oxidation (M)"
2::2.0_insect_contig00028_6|1-398 gene=isogroup00001	34.9	length=1198	VDDLAAELDASQK	49.78	"Oxidation (M)"
2::2.0_insect_contig00028_6|1-398 gene=isogroup00001	34.9	length=1198	ANALQNELEESR	65.49	"Oxidation (M)"
2::2.0_insect_contig00028_6|1-398 gene=isogroup00001	34.9	length=1198	LEADINELEIALDHANK	63.1	"Oxidation (M)"
2::2.0_insect_contig00028_6|1-398 gene=isogroup00001	34.9	length=1198	ALDSMQASLEAEAK	71.88	"Oxidation (M)"
2::2.0_insect_contig00028_6|1-398 gene=isogroup00001	34.9	length=1198	ANALQNELEESR	61.78	"Oxidation (M)"
2::2.0_insect_contig00028_6|1-398 gene=isogroup00001	34.9	length=1198	ALDSMQASLEAEAK	54.52	"Oxidation (M)"
2::2.0_insect_contig00028_6|1-398 gene=isogroup00001	34.9	length=1198	VDDLAAELDASQK	41.93	"Oxidation (M)"
2::2.0_insect_contig00028_6|1-398 gene=isogroup00001	34.9	length=1198	EEEFENTR	27.08	"Oxidation (M)"
2::2.0_insect_contig00028_6|1-398 gene=isogroup00001	34.9	length=1198	DIQTALEEEQR	65.16	"Oxidation (M)"
2::2.0_insect_contig00028_6|1-398 gene=isogroup00001	34.9	length=1198	GAYEEAQEQLEAVR	76.5	"Oxidation (M)"
2::2.0_insect_contig00028_6|1-398 gene=isogroup00001	34.9	length=1198	KLEADINELEIALDHANK	33.5	"Oxidation (M)"
2::2.0_insect_contig00028_6|1-398 gene=isogroup00001	34.9	length=1198	DELQAALEEAEAALEQEENK	36.48	"Oxidation (M)"
2::2.0_insect_contig00028_6|1-398 gene=isogroup00001	34.9	length=1198	DLLDQIGEGGR	38.59	"Oxidation (M)"
2::2.0_insect_contig00028_6|1-398 gene=isogroup00001	34.9	length=1198	KLEADINELEIALDHANK	31.62	"Oxidation (M)"
2::2.0_insect_contig00028_6|1-398 gene=isogroup00001	34.9	length=1198	ALDSMQASLEAEAK	35.68	"Oxidation (M)"
2::2.0_insect_contig00028_6|1-398 gene=isogroup00001	34.9	length=1198	LEADINELEIALDHANK	60.33	"Oxidation (M)"
2::2.0_insect_contig00028_6|1-398 gene=isogroup00001	34.9	length=1198	LEADINELEIALDHANK	38.34	"Oxidation (M)"
2::2.0_insect_contig00028_6|1-398 gene=isogroup00001	34.9	length=1198	VDDLAAELDASQK	46.73	"Oxidation (M)"
2::2.0_insect_contig00028_6|1-398 gene=isogroup00001	34.9	length=1198	VDDLAAELDASQK	50.08	"Oxidation (M)"
2::2.0_insect_contig00028_6|1-398 gene=isogroup00001	34.9	length=1198	NYSTELFR	38.36	"Oxidation (M)"
2::2.0_insect_isotig00386_6|45-696 gene=isogroup00072	24.1	length=2396 numContigs=4	FEELNADLFR	46.31	"Oxidation (M)"
2::2.0_insect_isotig00386_6|45-696 gene=isogroup00072	24.1	length=2396 numContigs=4	SINPDEAVAYGAAVQAAILHGDK	119.5	"Oxidation (M)"
2::2.0_insect_isotig00386_6|45-696 gene=isogroup00072	24.1	length=2396 numContigs=4	MVNHFAQEFK	37.45	"Oxidation (M)"
2::2.0_insect_isotig00386_6|45-696 gene=isogroup00072	24.1	length=2396 numContigs=4	APAIGIDLGTTYSCVGVFQYGK	36.37	"iTRAQ8plex (Y)"
2::2.0_insect_isotig00386_6|45-696 gene=isogroup00072	24.1	length=2396 numContigs=4	FEELNADLFR	41.59	"iTRAQ8plex (Y)"
2::2.0_insect_isotig00386_6|45-696 gene=isogroup00072	24.1	length=2396 numContigs=4	SINPDEAVAYGAAVQAAILHGDK	42.13	"iTRAQ8plex (Y)"
2::2.0_insect_isotig00386_6|45-696 gene=isogroup00072	24.1	length=2396 numContigs=4	FEELNADLFR	47.56	"iTRAQ8plex (Y)"
2::2.0_insect_isotig00386_6|45-696 gene=isogroup00072	24.1	length=2396 numContigs=4	SINPDEAVAYGAAVQAAILHGDK	108.85	"iTRAQ8plex (Y)"
2::2.0_insect_isotig00386_6|45-696 gene=isogroup00072	24.1	length=2396 numContigs=4	FELTGIPPAPR	33.77	"iTRAQ8plex (Y)"
2::2.0_insect_isotig00386_6|45-696 gene=isogroup00072	24.1	length=2396 numContigs=4	FELTGIPPAPR	34.06	"iTRAQ8plex (Y)"
2::2.0_insect_isotig00386_6|45-696 gene=isogroup00072	24.1	length=2396 numContigs=4	FEELNADLFR	49.25	"iTRAQ8plex (Y)"
2::2.0_insect_isotig00386_6|45-696 gene=isogroup00072	24.1	length=2396 numContigs=4	QFFPEEISSMVLIK	38.5	"iTRAQ8plex (Y)"
2::2.0_insect_isotig00386_6|45-696 gene=isogroup00072	24.1	length=2396 numContigs=4	FEELNADLFR	47.72	"iTRAQ8plex (Y)"
2::2.0_insect_isotig00386_6|45-696 gene=isogroup00072	24.1	length=2396 numContigs=4	FEELNADLFR	44.58	"iTRAQ8plex (Y)"
2::2.0_insect_isotig00386_6|45-696 gene=isogroup00072	24.1	length=2396 numContigs=4	DSGAIAGLNVLR	49.5	"iTRAQ8plex (Y)"
2::2.0_insect_isotig00386_6|45-696 gene=isogroup00072	24.1	length=2396 numContigs=4	FEELNADLFR	40.33	"iTRAQ8plex (Y)"
2::2.0_insect_isotig00386_6|45-696 gene=isogroup00072	24.1	length=2396 numContigs=4	FEELNADLFR	45.55	"iTRAQ8plex (Y)"
2::2.0_insect_isotig00386_6|45-696 gene=isogroup00072	24.1	length=2396 numContigs=4	ELEALCNPIITK	71.11	"iTRAQ8plex (Y)"
2::2.0_insect_isotig00386_6|45-696 gene=isogroup00072	24.1	length=2396 numContigs=4	FEELNADLFR	36	"iTRAQ8plex (Y)"
2::2.0_insect_isotig00386_6|45-696 gene=isogroup00072	24.1	length=2396 numContigs=4	FEELNADLFR	32.71	"iTRAQ8plex (Y)"
2::2.0_insect_isotig00386_6|45-696 gene=isogroup00072	24.1	length=2396 numContigs=4	DSGAIAGLNVLR	45.26	"iTRAQ8plex (Y)"
2::2.0_insect_isotig00386_6|45-696 gene=isogroup00072	24.1	length=2396 numContigs=4	ELEALCNPIITK	45.42	"iTRAQ8plex (Y)"
2::2.0_insect_isotig00386_6|45-696 gene=isogroup00072	24.1	length=2396 numContigs=4	VEIIANDQGNR	52.57	"iTRAQ8plex (Y)"
2::2.0_insect_isotig00386_6|45-696 gene=isogroup00072	24.1	length=2396 numContigs=4	TVTNAVITVPAYFNDSQR	82.84	"iTRAQ8plex (Y)"
2::2.0_insect_isotig00386_6|45-696 gene=isogroup00072	24.1	length=2396 numContigs=4	AQIHDIVLVGGSTR	38.39	"iTRAQ8plex (Y)"
2::2.0_insect_isotig00386_6|45-696 gene=isogroup00072	24.1	length=2396 numContigs=4	ELEALCNPIITK	36.29	"iTRAQ8plex (Y)"
2::2.0_insect_isotig00386_6|45-696 gene=isogroup00072	24.1	length=2396 numContigs=4	ELEALCNPIITK	61.39	"iTRAQ8plex (Y)"
2::2.0_insect_isotig00386_6|45-696 gene=isogroup00072	24.1	length=2396 numContigs=4	QFFPEEISSMVLIK	45.5	"iTRAQ8plex (Y)"
2::2.0_insect_contig00214_5|1-325 gene=isogroup00002	16.3	length=978	FFAPQSGLQAIYDGAR	37.54	"iTRAQ8plex (Y)"
2::2.0_insect_contig00214_5|1-325 gene=isogroup00002	16.3	length=978	IYAQFYALPDGAIR	39.39	"iTRAQ8plex (Y)"
2::2.0_insect_contig00214_5|1-325 gene=isogroup00002	16.3	length=978	IYAQFYALPDGAIR	37.51	"iTRAQ8plex (Y)"
2::2.0_insect_contig00214_5|1-325 gene=isogroup00002	16.3	length=978	FFAPQSGLQAIYDGAR	46.34	"iTRAQ8plex (Y)"
2::2.0_insect_contig00214_5|1-325 gene=isogroup00002	16.3	length=978	FFAPQSGLQAIYDGAR	44.21	"iTRAQ8plex (Y)"
2::2.0_insect_contig00214_5|1-325 gene=isogroup00002	16.3	length=978	FFAPQSGLQAIYDGAR	35.03	"iTRAQ8plex (Y)"
2::2.0_insect_contig00214_5|1-325 gene=isogroup00002	16.3	length=978	IYAQFYALPDGAIR	33.18	"iTRAQ8plex (Y)"
2::2.0_insect_contig00214_5|1-325 gene=isogroup00002	16.3	length=978	FFAPQSGLQAIYDGAR	67.11	"iTRAQ8plex (Y)"
2::2.0_insect_contig00214_5|1-325 gene=isogroup00002	16.3	length=978	FFAPQSGLQAIYDGAR	49.89	"iTRAQ8plex (Y)"
2::2.0_insect_contig00214_5|1-325 gene=isogroup00002	16.3	length=978	GMCGTYSNQYADDFTAPQNCVYK	26.88	"iTRAQ8plex (Y)"
2::2.0_insect_contig00214_5|1-325 gene=isogroup00002	16.3	length=978	FFAPQSGLQAIYDGAR	42.09	"iTRAQ8plex (Y)"
2::2.0_insect_contig00214_5|1-325 gene=isogroup00002	16.3	length=978	FFAPQSGLQAIYDGAR	32.69	"iTRAQ8plex (Y)"
2::2.0_insect_contig00214_5|1-325 gene=isogroup00002	16.3	length=978	FFAPQSGLQAIYDGAR	58.45	"iTRAQ8plex (Y)"
2::2.0_insect_contig00214_5|1-325 gene=isogroup00002	16.3	length=978	FFAPQSGLQAIYDGAR	71.82	"iTRAQ8plex (Y)"
2::2.0_insect_contig00214_5|1-325 gene=isogroup00002	16.3	length=978	FFAPQSGLQAIYDGAR	36.11	"iTRAQ8plex (Y)"
2::2.0_insect_contig00214_5|1-325 gene=isogroup00002	16.3	length=978	FFAPQSGLQAIYDGAR	60.89	"iTRAQ8plex (Y)"
2::2.0_insect_contig00214_5|1-325 gene=isogroup00002	16.3	length=978	FFAPQSGLQAIYDGAR	44.19	"iTRAQ8plex (Y)"
2::2.0_insect_contig00214_5|1-325 gene=isogroup00002	16.3	length=978	FFAPQSGLQAIYDGAR	36.35	"iTRAQ8plex (Y)"
2::2.0_insect_contig00214_5|1-325 gene=isogroup00002	16.3	length=978	FFAPQSGLQAIYDGAR	61.47	"iTRAQ8plex (Y)"
2::2.0_insect_contig00214_5|1-325 gene=isogroup00002	16.3	length=978	FFAPQSGLQAIYDGAR	67.49	"iTRAQ8plex (Y)"
2::2.0_insect_contig00214_5|1-325 gene=isogroup00002	16.3	length=978	IYAQFYALPDGAIR	35.17	"iTRAQ8plex (Y)"
2::2.0_insect_contig00214_5|1-325 gene=isogroup00002	16.3	length=978	IYAQFYALPDGAIR	32.11	"iTRAQ8plex (Y)"
2::2.0_insect_contig00214_5|1-325 gene=isogroup00002	16.3	length=978	FFAPQSGLQAIYDGAR	49.18	"iTRAQ8plex (Y)"
2::2.0_insect_contig00214_5|1-325 gene=isogroup00002	16.3	length=978	FFAPQSGLQAIYDGAR	40.71	"iTRAQ8plex (Y)"
2::2.0_insect_contig00214_5|1-325 gene=isogroup00002	16.3	length=978	FFAPQSGLQAIYDGAR	81.5	"iTRAQ8plex (Y)"
2::2.0_insect_contig00214_5|1-325 gene=isogroup00002	16.3	length=978	FFAPQSGLQAIYDGAR	61.29	"iTRAQ8plex (Y)"
2::2.0_insect_contig00214_5|1-325 gene=isogroup00002	16.3	length=978	FFAPQSGLQAIYDGAR	68.53	"iTRAQ8plex (Y)"
2::2.0_insect_contig00214_5|1-325 gene=isogroup00002	16.3	length=978	FFAPQSGLQAIYDGAR	75.62	"iTRAQ8plex (Y)"
2::2.0_insect_isotig00379_2|39-626 gene=isogroup00070	24.5	length=1993 numContigs=3	IIGFDTLR	31.63	"iTRAQ8plex (Y)"
2::2.0_insect_isotig00379_2|39-626 gene=isogroup00070	24.5	length=1993 numContigs=3	VIAMSGTGYGPWAIAPPK	45.61	"iTRAQ8plex (Y)"
2::2.0_insect_isotig00379_2|39-626 gene=isogroup00070	24.5	length=1993 numContigs=3	GVSHADDLLDIFPLTMYFPER	44.3	"iTRAQ8plex (Y)"
2::2.0_insect_isotig00379_2|39-626 gene=isogroup00070	24.5	length=1993 numContigs=3	LEFWQSLIDAQSEVTTSSQQTR	50.55	"iTRAQ8plex (Y)"
2::2.0_insect_isotig00379_2|39-626 gene=isogroup00070	24.5	length=1993 numContigs=3	GVSHADDLLDIFPLTMYFPER	38.87	"iTRAQ8plex (Y)"
2::2.0_insect_isotig00379_2|39-626 gene=isogroup00070	24.5	length=1993 numContigs=3	IIGFDTLR	41.05	"iTRAQ8plex (Y)"
2::2.0_insect_isotig00379_2|39-626 gene=isogroup00070	24.5	length=1993 numContigs=3	VIAMSGTGYGPWAIAPPK	62.53	"iTRAQ8plex (Y)"
2::2.0_insect_isotig00379_2|39-626 gene=isogroup00070	24.5	length=1993 numContigs=3	VIAMSGTGYGPWAIAPPK	44.11	"iTRAQ8plex (Y)"
2::2.0_insect_isotig00379_2|39-626 gene=isogroup00070	24.5	length=1993 numContigs=3	LEFWQSLIDAQSEVTTSSQQTR	29.68	"iTRAQ8plex (Y)"
2::2.0_insect_isotig00379_2|39-626 gene=isogroup00070	24.5	length=1993 numContigs=3	LGALGFLSTGDNAIPANLGLK	52.16	"iTRAQ8plex (Y)"
2::2.0_insect_isotig00379_2|39-626 gene=isogroup00070	24.5	length=1993 numContigs=3	VPADVLLEMGK	35.89	"iTRAQ8plex (Y)"
2::2.0_insect_isotig00379_2|39-626 gene=isogroup00070	24.5	length=1993 numContigs=3	RLEFWQSLIDAQSEVTTSSQQTR	69.22	"iTRAQ8plex (Y)"
2::2.0_insect_isotig00379_2|39-626 gene=isogroup00070	24.5	length=1993 numContigs=3	VIAMSGTGYGPWAIAPPK	53.54	"iTRAQ8plex (Y)"
2::2.0_insect_isotig00379_2|39-626 gene=isogroup00070	24.5	length=1993 numContigs=3	RLEFWQSLIDAQSEVTTSSQQTR	38.64	"iTRAQ8plex (Y)"
2::2.0_insect_isotig00379_2|39-626 gene=isogroup00070	24.5	length=1993 numContigs=3	ALAVLCSCPTEPSNELAECMR	33.64	"iTRAQ8plex (Y)"
2::2.0_insect_isotig00379_2|39-626 gene=isogroup00070	24.5	length=1993 numContigs=3	WFLHGAVESAK	46.72	"iTRAQ8plex (Y)"
2::2.0_insect_isotig00379_2|39-626 gene=isogroup00070	24.5	length=1993 numContigs=3	LGALGFLSTGDNAIPANLGLK	47	"iTRAQ8plex (Y)"
2::2.0_insect_isotig00379_2|39-626 gene=isogroup00070	24.5	length=1993 numContigs=3	IIGFDTLR	31.02	"iTRAQ8plex (Y)"
2::2.0_insect_isotig00379_2|39-626 gene=isogroup00070	24.5	length=1993 numContigs=3	VPADVLLEMGK	39.27	"iTRAQ8plex (Y)"
2::2.0_insect_isotig00379_2|39-626 gene=isogroup00070	24.5	length=1993 numContigs=3	GVSHADDLLDIFPLTMYFPER	57.15	"iTRAQ8plex (Y)"
2::2.0_insect_isotig00379_2|39-626 gene=isogroup00070	24.5	length=1993 numContigs=3	GVSHADDLLDIFPLTMYFPER	31.91	"iTRAQ8plex (Y)"
2::2.0_insect_isotig00379_2|39-626 gene=isogroup00070	24.5	length=1993 numContigs=3	VIAMSGTGYGPWAIAPPK	46.73	"iTRAQ8plex (Y)"
2::2.0_insect_isotig00379_2|39-626 gene=isogroup00070	24.5	length=1993 numContigs=3	VIAMSGTGYGPWAIAPPK	55.08	"iTRAQ8plex (Y)"
2::2.0_insect_isotig00379_2|39-626 gene=isogroup00070	24.5	length=1993 numContigs=3	IIGFDTLR	40.41	"iTRAQ8plex (Y)"
2::2.0_insect_isotig00379_2|39-626 gene=isogroup00070	24.5	length=1993 numContigs=3	LGALGFLSTGDNAIPANLGLK	32.89	"iTRAQ8plex (Y)"
2::2.0_insect_isotig00379_2|39-626 gene=isogroup00070	24.5	length=1993 numContigs=3	IIGFDTLR	41.17	"iTRAQ8plex (Y)"
2::2.0_insect_isotig00379_2|39-626 gene=isogroup00070	24.5	length=1993 numContigs=3	LGALGFLSTGDNAIPANLGLK	45.66	"iTRAQ8plex (Y)"
2::2.0_insect_isotig00379_2|39-626 gene=isogroup00070	24.5	length=1993 numContigs=3	WFLHGAVESAK	33.36	"iTRAQ8plex (Y)"
2::2.0_insect_isotig00379_2|39-626 gene=isogroup00070	24.5	length=1993 numContigs=3	IIGFDTLR	30.67	"iTRAQ8plex (Y)"
2::2.0_insect_isotig00379_2|39-626 gene=isogroup00070	24.5	length=1993 numContigs=3	RLEFWQSLIDAQSEVTTSSQQTR	30.94	"iTRAQ8plex (Y)"
2::2.0_insect_isotig00379_2|39-626 gene=isogroup00070	24.5	length=1993 numContigs=3	RLEFWQSLIDAQSEVTTSSQQTR	80.18	"iTRAQ8plex (Y)"
2::2.0_insect_isotig00379_2|39-626 gene=isogroup00070	24.5	length=1993 numContigs=3	LGALGFLSTGDNAIPANLGLK	51.02	"iTRAQ8plex (Y)"
2::2.0_insect_isotig00379_2|39-626 gene=isogroup00070	24.5	length=1993 numContigs=3	GVSHADDLLDIFPLTMYFPER	39.55	"iTRAQ8plex (Y)"
2::2.0_insect_isotig00379_2|39-626 gene=isogroup00070	24.5	length=1993 numContigs=3	IIGFDTLR	33.41	"iTRAQ8plex (Y)"
2::2.0_insect_isotig00379_2|39-626 gene=isogroup00070	24.5	length=1993 numContigs=3	VPADVLLEMGK	38.5	"iTRAQ8plex (Y)"
2::2.0_insect_isotig00379_2|39-626 gene=isogroup00070	24.5	length=1993 numContigs=3	TLDIVTDFAK	50.46	"iTRAQ8plex (Y)"
2::2.0_insect_isotig01867_4|64-494 gene=isogroup00881	29.7	length=1675 numContigs=1	IVAALDSVK	33.99	"iTRAQ8plex (Y)"
2::2.0_insect_isotig01867_4|64-494 gene=isogroup00881	29.7	length=1675 numContigs=1	FSEDAATGSATVESGIPEGWMGLDVGPK	44.49	"iTRAQ8plex (Y)"
2::2.0_insect_isotig01867_4|64-494 gene=isogroup00881	29.7	length=1675 numContigs=1	IYLPVDFVTADK	41.99	"iTRAQ8plex (Y)"
2::2.0_insect_isotig01867_4|64-494 gene=isogroup00881	29.7	length=1675 numContigs=1	IVAALDSVK	43.84	"iTRAQ8plex (Y)"
2::2.0_insect_isotig01867_4|64-494 gene=isogroup00881	29.7	length=1675 numContigs=1	FSEDAATGSATVESGIPEGWMGLDVGPK	54.7	"iTRAQ8plex (Y)"
2::2.0_insect_isotig01867_4|64-494 gene=isogroup00881	29.7	length=1675 numContigs=1	IYLPVDFVTADK	42.92	"iTRAQ8plex (Y)"
2::2.0_insect_isotig01867_4|64-494 gene=isogroup00881	29.7	length=1675 numContigs=1	IVAALDSVK	38.96	"iTRAQ8plex (Y)"
2::2.0_insect_isotig01867_4|64-494 gene=isogroup00881	29.7	length=1675 numContigs=1	DILFLNDCVGPEVEK	50.82	"iTRAQ8plex (Y)"
2::2.0_insect_isotig01867_4|64-494 gene=isogroup00881	29.7	length=1675 numContigs=1	DILFLNDCVGPEVEK	64.97	"iTRAQ8plex (Y)"
2::2.0_insect_isotig01867_4|64-494 gene=isogroup00881	29.7	length=1675 numContigs=1	IQLIENLLDK	31.12	"iTRAQ8plex (Y)"
2::2.0_insect_isotig01867_4|64-494 gene=isogroup00881	29.7	length=1675 numContigs=1	ACADPPCGSVILLENLR	46.03	"iTRAQ8plex (Y)"
2::2.0_insect_isotig01867_4|64-494 gene=isogroup00881	29.7	length=1675 numContigs=1	ELFTEPILR	37.98	"iTRAQ8plex (Y)"
2::2.0_insect_isotig01867_4|64-494 gene=isogroup00881	29.7	length=1675 numContigs=1	IQLIENLLDK	40.64	"iTRAQ8plex (Y)"
2::2.0_insect_isotig01867_4|64-494 gene=isogroup00881	29.7	length=1675 numContigs=1	ACADPPCGSVILLENLR	39.31	"iTRAQ8plex (Y)"
2::2.0_insect_isotig01867_4|64-494 gene=isogroup00881	29.7	length=1675 numContigs=1	DILFLNDCVGPEVEK	59	"iTRAQ8plex (Y)"
2::2.0_insect_isotig01867_4|64-494 gene=isogroup00881	29.7	length=1675 numContigs=1	DILFLNDCVGPEVEK	57.93	"iTRAQ8plex (Y)"
2::2.0_insect_isotig01867_4|64-494 gene=isogroup00881	29.7	length=1675 numContigs=1	ILPGVAALSDV	38.88	"iTRAQ8plex (Y)"
2::2.0_insect_isotig01867_4|64-494 gene=isogroup00881	29.7	length=1675 numContigs=1	ACADPPCGSVILLENLR	52.27	"iTRAQ8plex (Y)"
2::2.0_insect_isotig01867_4|64-494 gene=isogroup00881	29.7	length=1675 numContigs=1	ILPGVAALSDV	35.62	"iTRAQ8plex (Y)"
2::2.0_insect_isotig01867_4|64-494 gene=isogroup00881	29.7	length=1675 numContigs=1	IQLIENLLDK	32.89	"iTRAQ8plex (Y)"
2::2.0_insect_isotig01867_4|64-494 gene=isogroup00881	29.7	length=1675 numContigs=1	IQLIENLLDK	43.52	"iTRAQ8plex (Y)"
2::2.0_insect_isotig01867_4|64-494 gene=isogroup00881	29.7	length=1675 numContigs=1	FSEDAATGSATVESGIPEGWMGLDVGPK	37.79	"iTRAQ8plex (Y)"
2::2.0_insect_isotig01867_4|64-494 gene=isogroup00881	29.7	length=1675 numContigs=1	ACADPPCGSVILLENLR	41.71	"iTRAQ8plex (Y)"
2::2.0_insect_isotig01867_4|64-494 gene=isogroup00881	29.7	length=1675 numContigs=1	FSEDAATGSATVESGIPEGWMGLDVGPK	38.37	"iTRAQ8plex (Y)"
2::2.0_insect_isotig01867_4|64-494 gene=isogroup00881	29.7	length=1675 numContigs=1	IYLPVDFVTADK	32.27	"iTRAQ8plex (Y)"
2::2.0_insect_isotig01867_4|64-494 gene=isogroup00881	29.7	length=1675 numContigs=1	IQLIENLLDK	35.02	"iTRAQ8plex (Y)"
2::2.0_insect_isotig01867_4|64-494 gene=isogroup00881	29.7	length=1675 numContigs=1	ALDNPEKPFLAILGGAK	28.06	"iTRAQ8plex (Y)"
2::2.0_insect_isotig01867_4|64-494 gene=isogroup00881	29.7	length=1675 numContigs=1	IVAALDSVK	44.83	"iTRAQ8plex (Y)"
2::2.0_insect_isotig01867_4|64-494 gene=isogroup00881	29.7	length=1675 numContigs=1	IQLIENLLDK	36.79	"iTRAQ8plex (Y)"
2::2.0_insect_isotig01867_4|64-494 gene=isogroup00881	29.7	length=1675 numContigs=1	ILPGVAALSDV	36.42	"iTRAQ8plex (Y)"
2::2.0_insect_isotig01867_4|64-494 gene=isogroup00881	29.7	length=1675 numContigs=1	IYLPVDFVTADK	42.5	"iTRAQ8plex (Y)"
2::2.0_insect_isotig01867_4|64-494 gene=isogroup00881	29.7	length=1675 numContigs=1	ACADPPCGSVILLENLR	66.34	"iTRAQ8plex (Y)"
2::2.0_insect_isotig01867_4|64-494 gene=isogroup00881	29.7	length=1675 numContigs=1	IQLIENLLDK	42.35	"iTRAQ8plex (Y)"
2::2.0_insect_isotig01867_4|64-494 gene=isogroup00881	29.7	length=1675 numContigs=1	IQLIENLLDK	39.33	"iTRAQ8plex (Y)"
2::2.0_insect_isotig01867_4|64-494 gene=isogroup00881	29.7	length=1675 numContigs=1	IQLIENLLDK	34.92	"iTRAQ8plex (Y)"
2::2.0_insect_isotig00787_6|72-299 gene=isogroup00220	26.8	length=1166 numContigs=3	HVVFGQVIEGMDVVR	66.63	"iTRAQ8plex (Y)"
2::2.0_insect_isotig00787_6|72-299 gene=isogroup00220	26.8	length=1166 numContigs=3	VYFDMTADNVPVGR	63.32	"iTRAQ8plex (Y)"
2::2.0_insect_isotig00787_6|72-299 gene=isogroup00220	26.8	length=1166 numContigs=3	HVVFGQVIEGMDVVR	35	"iTRAQ8plex (Y)"
2::2.0_insect_isotig00787_6|72-299 gene=isogroup00220	26.8	length=1166 numContigs=3	HVVFGQVIEGMDVVR	36.16	"iTRAQ8plex (Y)"
2::2.0_insect_isotig00787_6|72-299 gene=isogroup00220	26.8	length=1166 numContigs=3	HVVFGQVIEGMDVVR	61.66	"iTRAQ8plex (Y)"
2::2.0_insect_isotig00787_6|72-299 gene=isogroup00220	26.8	length=1166 numContigs=3	HVVFGQVIEGMDVVR	61.75	"iTRAQ8plex (Y)"
2::2.0_insect_isotig00787_6|72-299 gene=isogroup00220	26.8	length=1166 numContigs=3	HVVFGQVIEGMDVVR	34.79	"iTRAQ8plex (Y)"
2::2.0_insect_isotig00787_6|72-299 gene=isogroup00220	26.8	length=1166 numContigs=3	HVVFGQVIEGMDVVR	84.02	"iTRAQ8plex (Y)"
2::2.0_insect_isotig00787_6|72-299 gene=isogroup00220	26.8	length=1166 numContigs=3	HVVFGQVIEGMDVVR	69.91	"iTRAQ8plex (Y)"
2::2.0_insect_isotig00787_6|72-299 gene=isogroup00220	26.8	length=1166 numContigs=3	VITVQDCGQLS	35.86	"iTRAQ8plex (Y)"
2::2.0_insect_isotig00787_6|72-299 gene=isogroup00220	26.8	length=1166 numContigs=3	FEDENFTLK	40.23	"iTRAQ8plex (Y)"
2::2.0_insect_isotig00787_6|72-299 gene=isogroup00220	26.8	length=1166 numContigs=3	VYFDMTADNVPVGR	72.16	"iTRAQ8plex (Y)"
2::2.0_insect_isotig00787_6|72-299 gene=isogroup00220	26.8	length=1166 numContigs=3	VYFDMTADNVPVGR	35.77	"iTRAQ8plex (Y)"
2::2.0_insect_isotig00787_6|72-299 gene=isogroup00220	26.8	length=1166 numContigs=3	HVVFGQVIEGMDVVR	40.71	"iTRAQ8plex (Y)"
2::2.0_insect_isotig00787_6|72-299 gene=isogroup00220	26.8	length=1166 numContigs=3	VYFDMTADNVPVGR	69.82	"iTRAQ8plex (Y)"
2::2.0_insect_isotig00787_6|72-299 gene=isogroup00220	26.8	length=1166 numContigs=3	VITVQDCGQLS	71.72	"iTRAQ8plex (Y)"
2::2.0_insect_isotig00787_6|72-299 gene=isogroup00220	26.8	length=1166 numContigs=3	ALCTGEQGFGYK	60.18	"iTRAQ8plex (Y)"
2::2.0_insect_isotig00787_6|72-299 gene=isogroup00220	26.8	length=1166 numContigs=3	HVVFGQVIEGMDVVR	63.63	"iTRAQ8plex (Y)"
2::2.0_insect_isotig00787_6|72-299 gene=isogroup00220	26.8	length=1166 numContigs=3	VYFDMTADNVPVGR	74.03	"iTRAQ8plex (Y)"
2::2.0_insect_isotig00787_6|72-299 gene=isogroup00220	26.8	length=1166 numContigs=3	VYFDMTADNVPVGR	65.21	"Oxidation (M)"
2::2.0_insect_isotig00787_6|72-299 gene=isogroup00220	26.8	length=1166 numContigs=3	HVVFGQVIEGMDVVR	47.27	"Oxidation (M)"
2::2.0_insect_isotig00787_6|72-299 gene=isogroup00220	26.8	length=1166 numContigs=3	VYFDMTADNVPVGR	65.58	"Oxidation (M)"
2::2.0_insect_isotig00787_6|72-299 gene=isogroup00220	26.8	length=1166 numContigs=3	HVVFGQVIEGMDVVR	39.54	"Oxidation (M)"
2::2.0_insect_isotig00787_6|72-299 gene=isogroup00220	26.8	length=1166 numContigs=3	HVVFGQVIEGMDVVR	55.21	"Oxidation (M)"
3::C3517163_1|1-618 129	22.3	1985 PREDICTED: SIMILAR TO SODIUM PUMP ALPHA SUBUNIT (SODIUM/POTASSIUM)-ATPASE ALPHA-SUBUNIT [TRIBOLIUM CASTANEUM]	FVGLMSMIDPPR	60.11	"Oxidation (M)"
3::C3517163_1|1-618 129	22.3	1985 PREDICTED: SIMILAR TO SODIUM PUMP ALPHA SUBUNIT (SODIUM/POTASSIUM)-ATPASE ALPHA-SUBUNIT [TRIBOLIUM CASTANEUM]	VLGFCDFMLPSDK	43.52	"Oxidation (M)"
3::C3517163_1|1-618 129	22.3	1985 PREDICTED: SIMILAR TO SODIUM PUMP ALPHA SUBUNIT (SODIUM/POTASSIUM)-ATPASE ALPHA-SUBUNIT [TRIBOLIUM CASTANEUM]	AEDIVLGDVVEVK	33.93	"Oxidation (M)"
3::C3517163_1|1-618 129	22.3	1985 PREDICTED: SIMILAR TO SODIUM PUMP ALPHA SUBUNIT (SODIUM/POTASSIUM)-ATPASE ALPHA-SUBUNIT [TRIBOLIUM CASTANEUM]	VDNSSLTGESEPQSR	52.14	"Oxidation (M)"
3::C3517163_1|1-618 129	22.3	1985 PREDICTED: SIMILAR TO SODIUM PUMP ALPHA SUBUNIT (SODIUM/POTASSIUM)-ATPASE ALPHA-SUBUNIT [TRIBOLIUM CASTANEUM]	EAFNNAYLELGGLGER	53.76	"Oxidation (M)"
3::C3517163_1|1-618 129	22.3	1985 PREDICTED: SIMILAR TO SODIUM PUMP ALPHA SUBUNIT (SODIUM/POTASSIUM)-ATPASE ALPHA-SUBUNIT [TRIBOLIUM CASTANEUM]	FVGLMSMIDPPR	52.7	"Oxidation (M)"
3::C3517163_1|1-618 129	22.3	1985 PREDICTED: SIMILAR TO SODIUM PUMP ALPHA SUBUNIT (SODIUM/POTASSIUM)-ATPASE ALPHA-SUBUNIT [TRIBOLIUM CASTANEUM]	GVDFTHENPLETK	33.77	"Oxidation (M)"
3::C3517163_1|1-618 129	22.3	1985 PREDICTED: SIMILAR TO SODIUM PUMP ALPHA SUBUNIT (SODIUM/POTASSIUM)-ATPASE ALPHA-SUBUNIT [TRIBOLIUM CASTANEUM]	CMELALGDVMSIR	59.14	"Oxidation (M)"
3::C3517163_1|1-618 129	22.3	1985 PREDICTED: SIMILAR TO SODIUM PUMP ALPHA SUBUNIT (SODIUM/POTASSIUM)-ATPASE ALPHA-SUBUNIT [TRIBOLIUM CASTANEUM]	FVGLMSMIDPPR	43.39	"Oxidation (M)"
3::C3517163_1|1-618 129	22.3	1985 PREDICTED: SIMILAR TO SODIUM PUMP ALPHA SUBUNIT (SODIUM/POTASSIUM)-ATPASE ALPHA-SUBUNIT [TRIBOLIUM CASTANEUM]	VLGFCDFMLPSDK	51.75	"Oxidation (M)"
3::C3517163_1|1-618 129	22.3	1985 PREDICTED: SIMILAR TO SODIUM PUMP ALPHA SUBUNIT (SODIUM/POTASSIUM)-ATPASE ALPHA-SUBUNIT [TRIBOLIUM CASTANEUM]	VLGFCDFMLPSDK	43.68	"Oxidation (M)"
3::C3517163_1|1-618 129	22.3	1985 PREDICTED: SIMILAR TO SODIUM PUMP ALPHA SUBUNIT (SODIUM/POTASSIUM)-ATPASE ALPHA-SUBUNIT [TRIBOLIUM CASTANEUM]	EAFNNAYLELGGLGER	48.67	"Oxidation (M)"
3::C3517163_1|1-618 129	22.3	1985 PREDICTED: SIMILAR TO SODIUM PUMP ALPHA SUBUNIT (SODIUM/POTASSIUM)-ATPASE ALPHA-SUBUNIT [TRIBOLIUM CASTANEUM]	AEDIVLGDVVEVK	69.45	"Oxidation (M)"
3::C3517163_1|1-618 129	22.3	1985 PREDICTED: SIMILAR TO SODIUM PUMP ALPHA SUBUNIT (SODIUM/POTASSIUM)-ATPASE ALPHA-SUBUNIT [TRIBOLIUM CASTANEUM]	VDNSSLTGESEPQSR	70.22	"Oxidation (M)"
3::C3517163_1|1-618 129	22.3	1985 PREDICTED: SIMILAR TO SODIUM PUMP ALPHA SUBUNIT (SODIUM/POTASSIUM)-ATPASE ALPHA-SUBUNIT [TRIBOLIUM CASTANEUM]	AEDIVLGDVVEVK	35.28	"Oxidation (M)"
3::C3517163_1|1-618 129	22.3	1985 PREDICTED: SIMILAR TO SODIUM PUMP ALPHA SUBUNIT (SODIUM/POTASSIUM)-ATPASE ALPHA-SUBUNIT [TRIBOLIUM CASTANEUM]	VLGFCDFMLPSDK	31.73	"Oxidation (M)"
3::C3517163_1|1-618 129	22.3	1985 PREDICTED: SIMILAR TO SODIUM PUMP ALPHA SUBUNIT (SODIUM/POTASSIUM)-ATPASE ALPHA-SUBUNIT [TRIBOLIUM CASTANEUM]	VLGFCDFMLPSDK	37.6	"Oxidation (M)"
3::C3517163_1|1-618 129	22.3	1985 PREDICTED: SIMILAR TO SODIUM PUMP ALPHA SUBUNIT (SODIUM/POTASSIUM)-ATPASE ALPHA-SUBUNIT [TRIBOLIUM CASTANEUM]	EAFNNAYLELGGLGER	82.07	"Oxidation (M)"
3::C3517163_1|1-618 129	22.3	1985 PREDICTED: SIMILAR TO SODIUM PUMP ALPHA SUBUNIT (SODIUM/POTASSIUM)-ATPASE ALPHA-SUBUNIT [TRIBOLIUM CASTANEUM]	HLMVMK	30.68	"Oxidation (M)"
3::C3517163_1|1-618 129	22.3	1985 PREDICTED: SIMILAR TO SODIUM PUMP ALPHA SUBUNIT (SODIUM/POTASSIUM)-ATPASE ALPHA-SUBUNIT [TRIBOLIUM CASTANEUM]	FDCDDPNFPLSGMR	36.58	"Oxidation (M)"
3::C3517163_1|1-618 129	22.3	1985 PREDICTED: SIMILAR TO SODIUM PUMP ALPHA SUBUNIT (SODIUM/POTASSIUM)-ATPASE ALPHA-SUBUNIT [TRIBOLIUM CASTANEUM]	GVVISCGDNTVMGR	37.88	"Oxidation (M)"
3::C3517163_1|1-618 129	22.3	1985 PREDICTED: SIMILAR TO SODIUM PUMP ALPHA SUBUNIT (SODIUM/POTASSIUM)-ATPASE ALPHA-SUBUNIT [TRIBOLIUM CASTANEUM]	EAFNNAYLELGGLGER	84.68	"Oxidation (M)"
3::C3517163_1|1-618 129	22.3	1985 PREDICTED: SIMILAR TO SODIUM PUMP ALPHA SUBUNIT (SODIUM/POTASSIUM)-ATPASE ALPHA-SUBUNIT [TRIBOLIUM CASTANEUM]	FDCDDPNFPLSGMR	38.36	"Oxidation (M)"
3::C3517163_1|1-618 129	22.3	1985 PREDICTED: SIMILAR TO SODIUM PUMP ALPHA SUBUNIT (SODIUM/POTASSIUM)-ATPASE ALPHA-SUBUNIT [TRIBOLIUM CASTANEUM]	FVGLMSMIDPPR	36.68	"Oxidation (M)"
3::C3517163_1|1-618 129	22.3	1985 PREDICTED: SIMILAR TO SODIUM PUMP ALPHA SUBUNIT (SODIUM/POTASSIUM)-ATPASE ALPHA-SUBUNIT [TRIBOLIUM CASTANEUM]	ITVEELYQR	35.14	"Oxidation (M)"
3::C3517163_1|1-618 129	22.3	1985 PREDICTED: SIMILAR TO SODIUM PUMP ALPHA SUBUNIT (SODIUM/POTASSIUM)-ATPASE ALPHA-SUBUNIT [TRIBOLIUM CASTANEUM]	CMELALGDVMSIR	52.98	"Oxidation (M)"
2::2.0_insect_isotig01666_4|409-1229 gene=isogroup00680	19.1	length=3911 numContigs=1	TNIPFLLNVLENQK	46.02	"Oxidation (M)"
2::2.0_insect_isotig01666_4|409-1229 gene=isogroup00680	19.1	length=3911 numContigs=1	AASLLIGAIR	34.04	"Oxidation (M)"
2::2.0_insect_isotig01666_4|409-1229 gene=isogroup00680	19.1	length=3911 numContigs=1	FCELSVQTGMDIFR	71.18	"Oxidation (M)"
2::2.0_insect_isotig01666_4|409-1229 gene=isogroup00680	19.1	length=3911 numContigs=1	EANLLLGDIIK	42.45	"Oxidation (M)"
2::2.0_insect_isotig01666_4|409-1229 gene=isogroup00680	19.1	length=3911 numContigs=1	AGGVVEAAISYTGDVSDPTR	80.31	"Oxidation (M)"
2::2.0_insect_isotig01666_4|409-1229 gene=isogroup00680	19.1	length=3911 numContigs=1	EANLLLGDIIK	62.05	"Oxidation (M)"
2::2.0_insect_isotig01666_4|409-1229 gene=isogroup00680	19.1	length=3911 numContigs=1	DVMSAALYPTVTEDYLNFR	35.38	"Oxidation (M)"
2::2.0_insect_isotig01666_4|409-1229 gene=isogroup00680	19.1	length=3911 numContigs=1	IFLTGPK	28.02	"Oxidation (M)"
2::2.0_insect_isotig01666_4|409-1229 gene=isogroup00680	19.1	length=3911 numContigs=1	AASLLIGAIR	34.85	"Oxidation (M)"
2::2.0_insect_isotig01666_4|409-1229 gene=isogroup00680	19.1	length=3911 numContigs=1	SVVEFLQGSIGEPYGGFPEPLR	47.02	"Oxidation (M)"
2::2.0_insect_isotig01666_4|409-1229 gene=isogroup00680	19.1	length=3911 numContigs=1	DVMSAALYPTVTEDYLNFR	55.23	"Oxidation (M)"
2::2.0_insect_isotig01666_4|409-1229 gene=isogroup00680	19.1	length=3911 numContigs=1	AGGVVEAAISYTGDVSDPTR	74.89	"Oxidation (M)"
2::2.0_insect_isotig01666_4|409-1229 gene=isogroup00680	19.1	length=3911 numContigs=1	DVMSAALYPTVTEDYLNFR	36.98	"iTRAQ8plex (Y)"
2::2.0_insect_isotig01666_4|409-1229 gene=isogroup00680	19.1	length=3911 numContigs=1	TNIPFLLNVLENQK	44.51	"iTRAQ8plex (Y)"
2::2.0_insect_isotig01666_4|409-1229 gene=isogroup00680	19.1	length=3911 numContigs=1	SVVEFLQGSIGEPYGGFPEPLR	60.26	"iTRAQ8plex (Y)"
2::2.0_insect_isotig01666_4|409-1229 gene=isogroup00680	19.1	length=3911 numContigs=1	EANLLLGDIIK	69.42	"iTRAQ8plex (Y)"
2::2.0_insect_isotig01666_4|409-1229 gene=isogroup00680	19.1	length=3911 numContigs=1	LEGDDLLLTIEE	49.31	"iTRAQ8plex (Y)"
2::2.0_insect_isotig01666_4|409-1229 gene=isogroup00680	19.1	length=3911 numContigs=1	VVGDFAQFMVQNK	34.04	"iTRAQ8plex (Y)"
2::2.0_insect_isotig01666_4|409-1229 gene=isogroup00680	19.1	length=3911 numContigs=1	LEGDDLLLTIEE	60.57	"iTRAQ8plex (Y)"
2::2.0_insect_isotig01666_4|409-1229 gene=isogroup00680	19.1	length=3911 numContigs=1	EANLLLGDIIK	39.57	"iTRAQ8plex (Y)"
2::2.0_insect_isotig01666_4|409-1229 gene=isogroup00680	19.1	length=3911 numContigs=1	SVVEFLQGSIGEPYGGFPEPLR	44.11	"iTRAQ8plex (Y)"
2::2.0_insect_isotig01666_4|409-1229 gene=isogroup00680	19.1	length=3911 numContigs=1	FCELSVQTGMDIFR	53.03	"iTRAQ8plex (Y)"
2::2.0_insect_isotig01666_4|409-1229 gene=isogroup00680	19.1	length=3911 numContigs=1	LTDVSAYSAYWEQAR	45.44	"iTRAQ8plex (Y)"
2::2.0_insect_isotig01666_4|409-1229 gene=isogroup00680	19.1	length=3911 numContigs=1	SVVEFLQGSIGEPYGGFPEPLR	31.5	"iTRAQ8plex (Y)"
2::2.0_insect_isotig01666_4|409-1229 gene=isogroup00680	19.1	length=3911 numContigs=1	LTDVSAYSAYWEQAR	54.86	"iTRAQ8plex (Y)"
2::2.0_insect_isotig01666_4|409-1229 gene=isogroup00680	19.1	length=3911 numContigs=1	TNIPFLLNVLENQK	49	"iTRAQ8plex (Y)"
2::2.0_insect_isotig01976_5|116-379 gene=isogroup00990	34.5	length=1494 numContigs=1	DDLFNTNASIVASIVK	68.35	"iTRAQ8plex (Y)"
2::2.0_insect_isotig01976_5|116-379 gene=isogroup00990	34.5	length=1494 numContigs=1	LFGVTTLDIVR	47.09	"iTRAQ8plex (Y)"
2::2.0_insect_isotig01976_5|116-379 gene=isogroup00990	34.5	length=1494 numContigs=1	LLETAIPELQK	47.01	"iTRAQ8plex (Y)"
2::2.0_insect_isotig01976_5|116-379 gene=isogroup00990	34.5	length=1494 numContigs=1	LLETAIPELQK	31.69	"iTRAQ8plex (Y)"
2::2.0_insect_isotig01976_5|116-379 gene=isogroup00990	34.5	length=1494 numContigs=1	LFGVTTLDIVR	53.8	"iTRAQ8plex (Y)"
2::2.0_insect_isotig01976_5|116-379 gene=isogroup00990	34.5	length=1494 numContigs=1	LFGVTTLDIVR	46.92	"iTRAQ8plex (Y)"
2::2.0_insect_isotig01976_5|116-379 gene=isogroup00990	34.5	length=1494 numContigs=1	ANTFIAEAK	58.57	"iTRAQ8plex (Y)"
2::2.0_insect_isotig01976_5|116-379 gene=isogroup00990	34.5	length=1494 numContigs=1	ANTFIAEAK	62.3	"iTRAQ8plex (Y)"
2::2.0_insect_isotig01976_5|116-379 gene=isogroup00990	34.5	length=1494 numContigs=1	LFGVTTLDIVR	63.22	"iTRAQ8plex (Y)"
2::2.0_insect_isotig01976_5|116-379 gene=isogroup00990	34.5	length=1494 numContigs=1	LFGVTTLDIVR	62.24	"iTRAQ8plex (Y)"
2::2.0_insect_isotig01976_5|116-379 gene=isogroup00990	34.5	length=1494 numContigs=1	LFGVTTLDIVR	46.83	"iTRAQ8plex (Y)"
2::2.0_insect_isotig01976_5|116-379 gene=isogroup00990	34.5	length=1494 numContigs=1	AFIAIISNPVNSTVPIAAEVLK	28.16	"iTRAQ8plex (Y)"
2::2.0_insect_isotig01976_5|116-379 gene=isogroup00990	34.5	length=1494 numContigs=1	LFGVTTLDIVR	63.19	"iTRAQ8plex (Y)"
2::2.0_insect_isotig01976_5|116-379 gene=isogroup00990	34.5	length=1494 numContigs=1	DDLFNTNASIVASIVK	49.84	"iTRAQ8plex (Y)"
2::2.0_insect_isotig01976_5|116-379 gene=isogroup00990	34.5	length=1494 numContigs=1	LFGVTTLDIVR	33.72	"iTRAQ8plex (Y)"
2::2.0_insect_isotig01976_5|116-379 gene=isogroup00990	34.5	length=1494 numContigs=1	LFGVTTLDIVR	58	"iTRAQ8plex (Y)"
2::2.0_insect_isotig01976_5|116-379 gene=isogroup00990	34.5	length=1494 numContigs=1	LFGVTTLDIVR	39.97	"iTRAQ8plex (Y)"
2::2.0_insect_isotig01976_5|116-379 gene=isogroup00990	34.5	length=1494 numContigs=1	LFGVTTLDIVR	39.75	"iTRAQ8plex (Y)"
2::2.0_insect_isotig01976_5|116-379 gene=isogroup00990	34.5	length=1494 numContigs=1	LFGVTTLDIVR	55.1	"iTRAQ8plex (Y)"
2::2.0_insect_isotig01976_5|116-379 gene=isogroup00990	34.5	length=1494 numContigs=1	LFGVTTLDIVR	39.31	"iTRAQ8plex (Y)"
2::2.0_insect_isotig01976_5|116-379 gene=isogroup00990	34.5	length=1494 numContigs=1	LFGVTTLDIVR	35.98	"iTRAQ8plex (Y)"
2::2.0_insect_isotig01976_5|116-379 gene=isogroup00990	34.5	length=1494 numContigs=1	LFGVTTLDIVR	48.03	"iTRAQ8plex (Y)"
2::2.0_insect_isotig01976_5|116-379 gene=isogroup00990	34.5	length=1494 numContigs=1	LFGVTTLDIVR	33.85	"iTRAQ8plex (Y)"
2::2.0_insect_isotig01976_5|116-379 gene=isogroup00990	34.5	length=1494 numContigs=1	NLGLGTLSDFEK	35.1	"iTRAQ8plex (Y)"
2::2.0_insect_isotig01976_5|116-379 gene=isogroup00990	34.5	length=1494 numContigs=1	LFGVTTLDIVR	46.76	"iTRAQ8plex (Y)"
2::2.0_insect_isotig01976_5|116-379 gene=isogroup00990	34.5	length=1494 numContigs=1	DDLFNTNASIVASIVK	40.74	"iTRAQ8plex (Y)"
2::2.0_insect_isotig01976_5|116-379 gene=isogroup00990	34.5	length=1494 numContigs=1	LFGVTTLDIVR	33.48	"iTRAQ8plex (Y)"
2::2.0_insect_isotig01976_5|116-379 gene=isogroup00990	34.5	length=1494 numContigs=1	LLETAIPELQK	37.59	"iTRAQ8plex (Y)"
2::2.0_insect_isotig01976_5|116-379 gene=isogroup00990	34.5	length=1494 numContigs=1	NLGLGTLSDFEK	55.44	"iTRAQ8plex (Y)"
2::2.0_insect_isotig01976_5|116-379 gene=isogroup00990	34.5	length=1494 numContigs=1	LFGVTTLDIVR	38.33	"iTRAQ8plex (Y)"
2::2.0_insect_isotig01976_5|116-379 gene=isogroup00990	34.5	length=1494 numContigs=1	LFGVTTLDIVR	52.88	"iTRAQ8plex (Y)"
2::2.0_insect_isotig01976_5|116-379 gene=isogroup00990	34.5	length=1494 numContigs=1	AFIAIISNPVNSTVPIAAEVLK	31.65	"iTRAQ8plex (Y)"
2::2.0_insect_isotig01976_5|116-379 gene=isogroup00990	34.5	length=1494 numContigs=1	LFGVTTLDIVR	52.7	"iTRAQ8plex (Y)"
2::2.0_insect_isotig01976_5|116-379 gene=isogroup00990	34.5	length=1494 numContigs=1	YFSSPIILGK	32.77	"iTRAQ8plex (Y)"
2::2.0_insect_isotig01976_5|116-379 gene=isogroup00990	34.5	length=1494 numContigs=1	DDLFNTNASIVASIVK	55.37	"iTRAQ8plex (Y)"
2::2.0_insect_isotig01976_5|116-379 gene=isogroup00990	34.5	length=1494 numContigs=1	LFGVTTLDIVR	51.35	"iTRAQ8plex (Y)"
3::SCAFFOLD29919_1|1-491 369	26.9	1844 FATTY ACID SYNTHASE, PUTATIVE [PEDICULUS HUMANUS CORPORIS]	QLFDGIDLITDDER	77.61	"iTRAQ8plex (Y)"
3::SCAFFOLD29919_1|1-491 369	26.9	1844 FATTY ACID SYNTHASE, PUTATIVE [PEDICULUS HUMANUS CORPORIS]	QLFDGIDLITDDER	52.79	"iTRAQ8plex (Y)"
3::SCAFFOLD29919_1|1-491 369	26.9	1844 FATTY ACID SYNTHASE, PUTATIVE [PEDICULUS HUMANUS CORPORIS]	SVPIQDDIPR	51.03	"iTRAQ8plex (Y)"
3::SCAFFOLD29919_1|1-491 369	26.9	1844 FATTY ACID SYNTHASE, PUTATIVE [PEDICULUS HUMANUS CORPORIS]	NSPLLIGSVK	41.59	"iTRAQ8plex (Y)"
3::SCAFFOLD29919_1|1-491 369	26.9	1844 FATTY ACID SYNTHASE, PUTATIVE [PEDICULUS HUMANUS CORPORIS]	ILIAMEAGVIPGNLHFK	29.77	"iTRAQ8plex (Y)"
3::SCAFFOLD29919_1|1-491 369	26.9	1844 FATTY ACID SYNTHASE, PUTATIVE [PEDICULUS HUMANUS CORPORIS]	NPNPDIPALLDGR	53.29	"iTRAQ8plex (Y)"
3::SCAFFOLD29919_1|1-491 369	26.9	1844 FATTY ACID SYNTHASE, PUTATIVE [PEDICULUS HUMANUS CORPORIS]	ILIAMEAGVIPGNLHFK	42.77	"iTRAQ8plex (Y)"
3::SCAFFOLD29919_1|1-491 369	26.9	1844 FATTY ACID SYNTHASE, PUTATIVE [PEDICULUS HUMANUS CORPORIS]	ILIAMEAGVIPGNLHFK	33.42	"Oxidation (M)"
3::SCAFFOLD29919_1|1-491 369	26.9	1844 FATTY ACID SYNTHASE, PUTATIVE [PEDICULUS HUMANUS CORPORIS]	QLFDGIDLITDDER	44.04	"Oxidation (M)"
3::SCAFFOLD29919_1|1-491 369	26.9	1844 FATTY ACID SYNTHASE, PUTATIVE [PEDICULUS HUMANUS CORPORIS]	LPDLEHFDATFFGVHAK	39.77	"Oxidation (M)"
3::SCAFFOLD29919_1|1-491 369	26.9	1844 FATTY ACID SYNTHASE, PUTATIVE [PEDICULUS HUMANUS CORPORIS]	EQGITFPSGQMQK	36.31	"Oxidation (M)"
3::SCAFFOLD29919_1|1-491 369	26.9	1844 FATTY ACID SYNTHASE, PUTATIVE [PEDICULUS HUMANUS CORPORIS]	SEAAVVIYLQR	68.16	"Oxidation (M)"
3::SCAFFOLD29919_1|1-491 369	26.9	1844 FATTY ACID SYNTHASE, PUTATIVE [PEDICULUS HUMANUS CORPORIS]	LPESNNIEEFR	40.4	"Oxidation (M)"
3::SCAFFOLD29919_1|1-491 369	26.9	1844 FATTY ACID SYNTHASE, PUTATIVE [PEDICULUS HUMANUS CORPORIS]	ILIAMEAGVIPGNLHFK	48.55	"Oxidation (M)"
3::SCAFFOLD29919_1|1-491 369	26.9	1844 FATTY ACID SYNTHASE, PUTATIVE [PEDICULUS HUMANUS CORPORIS]	SEAAVVIYLQR	52.59	"Oxidation (M)"
3::SCAFFOLD29919_1|1-491 369	26.9	1844 FATTY ACID SYNTHASE, PUTATIVE [PEDICULUS HUMANUS CORPORIS]	ILIAMEAGVIPGNLHFK	40.55	"Oxidation (M)"
3::SCAFFOLD29919_1|1-491 369	26.9	1844 FATTY ACID SYNTHASE, PUTATIVE [PEDICULUS HUMANUS CORPORIS]	SEAAVVIYLQR	41.07	"Oxidation (M)"
3::SCAFFOLD29919_1|1-491 369	26.9	1844 FATTY ACID SYNTHASE, PUTATIVE [PEDICULUS HUMANUS CORPORIS]	NSPLLIGSVK	42.54	"Oxidation (M)"
3::SCAFFOLD29919_1|1-491 369	26.9	1844 FATTY ACID SYNTHASE, PUTATIVE [PEDICULUS HUMANUS CORPORIS]	ILIAMEAGVIPGNLHFK	32.62	"Oxidation (M)"
3::SCAFFOLD29919_1|1-491 369	26.9	1844 FATTY ACID SYNTHASE, PUTATIVE [PEDICULUS HUMANUS CORPORIS]	QLFDGIDLITDDER	93.41	"Oxidation (M)"
3::SCAFFOLD29919_1|1-491 369	26.9	1844 FATTY ACID SYNTHASE, PUTATIVE [PEDICULUS HUMANUS CORPORIS]	SEAAVVIYLQR	47.33	"Oxidation (M)"
3::SCAFFOLD29919_1|1-491 369	26.9	1844 FATTY ACID SYNTHASE, PUTATIVE [PEDICULUS HUMANUS CORPORIS]	NPNPDIPALLDGR	56.8	"Oxidation (M)"
3::SCAFFOLD29919_1|1-491 369	26.9	1844 FATTY ACID SYNTHASE, PUTATIVE [PEDICULUS HUMANUS CORPORIS]	SVPIQDDIPR	40.85	"Oxidation (M)"
3::SCAFFOLD29919_1|1-491 369	26.9	1844 FATTY ACID SYNTHASE, PUTATIVE [PEDICULUS HUMANUS CORPORIS]	ILIAMEAGVIPGNLHFK	41.65	"Oxidation (M)"
3::SCAFFOLD29919_1|1-491 369	26.9	1844 FATTY ACID SYNTHASE, PUTATIVE [PEDICULUS HUMANUS CORPORIS]	VGDPQEVNSIADVFTK	52.31	"Oxidation (M)"
3::SCAFFOLD29919_1|1-491 369	26.9	1844 FATTY ACID SYNTHASE, PUTATIVE [PEDICULUS HUMANUS CORPORIS]	ILIAMEAGVIPGNLHFK	61.48	"Oxidation (M)"
3::SCAFFOLD29919_1|1-491 369	26.9	1844 FATTY ACID SYNTHASE, PUTATIVE [PEDICULUS HUMANUS CORPORIS]	LPDLEHFDATFFGVHAK	46.99	"Oxidation (M)"
3::SCAFFOLD29919_1|1-491 369	26.9	1844 FATTY ACID SYNTHASE, PUTATIVE [PEDICULUS HUMANUS CORPORIS]	LPESNNIEEFR	42.99	"Oxidation (M)"
3::C3374248_1|1-491 120	26.9	1595 FATTY ACID SYNTHASE, PUTATIVE [PEDICULUS HUMANUS CORPORIS]
3::C3375406_1|1-491 120	26.9	1595 FATTY ACID SYNTHASE, PUTATIVE [PEDICULUS HUMANUS CORPORIS]
3::C3337342_1|1-491 120	26.9	1595 FATTY ACID SYNTHASE, PUTATIVE [PEDICULUS HUMANUS CORPORIS]
3::C3384492_1|1-491 120	26.9	1595 FATTY ACID SYNTHASE, PUTATIVE [PEDICULUS HUMANUS CORPORIS]
3::C3489743_1|1-491 120	26.9	1595 FATTY ACID SYNTHASE, PUTATIVE [PEDICULUS HUMANUS CORPORIS]
2::2.0_insect_contig00173_4|1-174 gene=isogroup00001	32.2	length=526	VAAVYLIFATNPSAQTLQR	70.3	"Oxidation (M)"
2::2.0_insect_contig00173_4|1-174 gene=isogroup00001	32.2	length=526	IYQNTQENQEVR	53.03	"Oxidation (M)"
2::2.0_insect_contig00173_4|1-174 gene=isogroup00001	32.2	length=526	EELAEAAQSAVDLLNPK	52.68	"Oxidation (M)"
2::2.0_insect_contig00173_4|1-174 gene=isogroup00001	32.2	length=526	VAAVYLIFATNPSAQTLQR	55.38	"Oxidation (M)"
2::2.0_insect_contig00173_4|1-174 gene=isogroup00001	32.2	length=526	VAAVYLIFATNPSAQTLQR	56.68	"Oxidation (M)"
2::2.0_insect_contig00173_4|1-174 gene=isogroup00001	32.2	length=526	VAAVYLIFATNPSAQTLQR	44.1	"Oxidation (M)"
2::2.0_insect_contig00173_4|1-174 gene=isogroup00001	32.2	length=526	VAAVYLIFATNPSAQTLQR	58.94	"Oxidation (M)"
2::2.0_insect_contig00173_4|1-174 gene=isogroup00001	32.2	length=526	EELAEAAQSAVDLLNPK	59.62	"Oxidation (M)"
2::2.0_insect_contig00173_4|1-174 gene=isogroup00001	32.2	length=526	EELAEAAQSAVDLLNPK	51.22	"Oxidation (M)"
2::2.0_insect_contig00173_4|1-174 gene=isogroup00001	32.2	length=526	VAAVYLIFATNPSAQTLQR	54.36	"Oxidation (M)"
2::2.0_insect_contig00173_4|1-174 gene=isogroup00001	32.2	length=526	EELAEAAQSAVDLLNPK	33.93	"Oxidation (M)"
2::2.0_insect_contig00173_4|1-174 gene=isogroup00001	32.2	length=526	TYGLQFSK	32.63	"Oxidation (M)"
2::2.0_insect_contig00173_4|1-174 gene=isogroup00001	32.2	length=526	EELAEAAQSAVDLLNPK	62.74	"Oxidation (M)"
2::2.0_insect_contig00173_4|1-174 gene=isogroup00001	32.2	length=526	VAAVYLIFATNPSAQTLQR	68.8	"Oxidation (M)"
2::2.0_insect_contig00173_4|1-174 gene=isogroup00001	32.2	length=526	EELAEAAQSAVDLLNPK	64.89	"Oxidation (M)"
2::2.0_insect_contig00173_4|1-174 gene=isogroup00001	32.2	length=526	VAAVYLIFATNPSAQTLQR	40.03	"Oxidation (M)"
2::2.0_insect_contig00173_4|1-174 gene=isogroup00001	32.2	length=526	EELAEAAQSAVDLLNPK	54.93	"Oxidation (M)"
2::2.0_insect_contig00173_4|1-174 gene=isogroup00001	32.2	length=526	EELAEAAQSAVDLLNPK	41.9	"Oxidation (M)"
2::2.0_insect_contig00173_4|1-174 gene=isogroup00001	32.2	length=526	VAAVYLIFATNPSAQTLQR	47.51	"Oxidation (M)"
2::2.0_insect_contig00173_4|1-174 gene=isogroup00001	32.2	length=526	VAAVYLIFATNPSAQTLQR	56.45	"Oxidation (M)"
2::2.0_insect_contig00173_4|1-174 gene=isogroup00001	32.2	length=526	EELAEAAQSAVDLLNPK	49.37	"Oxidation (M)"
2::2.0_insect_contig00177_4|1-172 gene=isogroup00001	32.6	length=521
2::2.0_insect_isotig01723_5|1-631 gene=isogroup00737	28.5	length=2079 numContigs=1	VIGMHYFSPVDK	32.67	"Oxidation (M)"
2::2.0_insect_isotig01723_5|1-631 gene=isogroup00737	28.5	length=2079 numContigs=1	MQLLEIITHDK	43.77	"Oxidation (M)"
2::2.0_insect_isotig01723_5|1-631 gene=isogroup00737	28.5	length=2079 numContigs=1	TAVGLPEVMLGLLPGAGGTQR	57.75	"Oxidation (M)"
2::2.0_insect_isotig01723_5|1-631 gene=isogroup00737	28.5	length=2079 numContigs=1	MQLLEIITHDK	34.28	"Oxidation (M)"
2::2.0_insect_isotig01723_5|1-631 gene=isogroup00737	28.5	length=2079 numContigs=1	MQLLEIITHDK	41.75	"Oxidation (M)"
2::2.0_insect_isotig01723_5|1-631 gene=isogroup00737	28.5	length=2079 numContigs=1	ADLIVEAVFEDINVK	51.73	"Oxidation (M)"
2::2.0_insect_isotig01723_5|1-631 gene=isogroup00737	28.5	length=2079 numContigs=1	GLIGLFFGQTECK	54.64	"Oxidation (M)"
2::2.0_insect_isotig01723_5|1-631 gene=isogroup00737	28.5	length=2079 numContigs=1	TAVGLPEVMLGLLPGAGGTQR	54.47	"Oxidation (M)"
2::2.0_insect_isotig01723_5|1-631 gene=isogroup00737	28.5	length=2079 numContigs=1	MQLLEIITHDK	40.64	"Oxidation (M)"
2::2.0_insect_isotig01723_5|1-631 gene=isogroup00737	28.5	length=2079 numContigs=1	MQLLEIITHDK	43.34	"Oxidation (M)"
2::2.0_insect_isotig01723_5|1-631 gene=isogroup00737	28.5	length=2079 numContigs=1	TAVGLPEVMLGLLPGAGGTQR	48.88	"Oxidation (M)"
2::2.0_insect_isotig01723_5|1-631 gene=isogroup00737	28.5	length=2079 numContigs=1	LGIIDLLVDPLGPGLAPAETR	43.16	"Oxidation (M)"
2::2.0_insect_isotig01723_5|1-631 gene=isogroup00737	28.5	length=2079 numContigs=1	MQLLEIITHDK	39.96	"Oxidation (M)"
2::2.0_insect_isotig01723_5|1-631 gene=isogroup00737	28.5	length=2079 numContigs=1	KADLIVEAVFEDINVK	40.88	"Oxidation (M)"
2::2.0_insect_isotig01723_5|1-631 gene=isogroup00737	28.5	length=2079 numContigs=1	MQLLEIITHDK	38.55	"Oxidation (M)"
2::2.0_insect_isotig01723_5|1-631 gene=isogroup00737	28.5	length=2079 numContigs=1	GLIGLFFGQTECK	47.73	"Oxidation (M)"
2::2.0_insect_isotig01723_5|1-631 gene=isogroup00737	28.5	length=2079 numContigs=1	KADLIVEAVFEDINVK	34.48	"Oxidation (M)"
2::2.0_insect_isotig01723_5|1-631 gene=isogroup00737	28.5	length=2079 numContigs=1	TAVGLPEVMLGLLPGAGGTQR	41.71	"Oxidation (M)"
2::2.0_insect_isotig01723_5|1-631 gene=isogroup00737	28.5	length=2079 numContigs=1	VLNFALGYDFVK	59.88	"Oxidation (M)"
2::2.0_insect_isotig01723_5|1-631 gene=isogroup00737	28.5	length=2079 numContigs=1	GLIGLFFGQTECK	43.72	"Oxidation (M)"
2::2.0_insect_isotig01723_5|1-631 gene=isogroup00737	28.5	length=2079 numContigs=1	ILSTMLSEAMR	39.5	"Oxidation (M)"
2::2.0_insect_isotig01723_5|1-631 gene=isogroup00737	28.5	length=2079 numContigs=1	MQLLEIITHDK	32.94	"Oxidation (M)"
2::2.0_insect_isotig01723_5|1-631 gene=isogroup00737	28.5	length=2079 numContigs=1	GLIGLFFGQTECK	69.76	"Oxidation (M)"
2::2.0_insect_isotig01723_5|1-631 gene=isogroup00737	28.5	length=2079 numContigs=1	MELYHSLYGAPFEPCQLLLDHAR	35.87	"Oxidation (M)"
2::2.0_insect_isotig01723_5|1-631 gene=isogroup00737	28.5	length=2079 numContigs=1	KADLIVEAVFEDINVK	31.12	"Oxidation (M)"
2::2.0_insect_isotig01723_5|1-631 gene=isogroup00737	28.5	length=2079 numContigs=1	GLIGLFFGQTECK	48.52	"Oxidation (M)"
2::2.0_insect_isotig01723_5|1-631 gene=isogroup00737	28.5	length=2079 numContigs=1	VLNFALGYDFVK	59.3	"Oxidation (M)"
2::2.0_insect_isotig01723_5|1-631 gene=isogroup00737	28.5	length=2079 numContigs=1	GLIGLFFGQTECK	53.27	"Oxidation (M)"
2::2.0_insect_isotig01723_5|1-631 gene=isogroup00737	28.5	length=2079 numContigs=1	YLANLDATLSYDSFK	31.66	"iTRAQ8plex (Y)"
2::2.0_insect_isotig01723_5|1-631 gene=isogroup00737	28.5	length=2079 numContigs=1	LGIIDLLVDPLGPGLAPAETR	36.84	"iTRAQ8plex (Y)"
2::2.0_insect_isotig01723_5|1-631 gene=isogroup00737	28.5	length=2079 numContigs=1	ILSTMLSEAMR	32.82	"iTRAQ8plex (Y)"
2::2.0_insect_isotig01723_5|1-631 gene=isogroup00737	28.5	length=2079 numContigs=1	TMEYLEEVAVK	56.45	"iTRAQ8plex (Y)"
2::2.0_insect_isotig01723_5|1-631 gene=isogroup00737	28.5	length=2079 numContigs=1	TMEYLEEVAVK	52.88	"iTRAQ8plex (Y)"
2::2.0_insect_isotig01723_5|1-631 gene=isogroup00737	28.5	length=2079 numContigs=1	ADLIVEAVFEDINVK	41.12	"iTRAQ8plex (Y)"
2::2.0_insect_isotig01723_5|1-631 gene=isogroup00737	28.5	length=2079 numContigs=1	TAVGLPEVMLGLLPGAGGTQR	34.36	"iTRAQ8plex (Y)"
2::2.0_insect_isotig01723_5|1-631 gene=isogroup00737	28.5	length=2079 numContigs=1	FAGGNLGILQDMVK	49.1	"iTRAQ8plex (Y)"
2::2.0_insect_isotig01723_5|1-631 gene=isogroup00737	28.5	length=2079 numContigs=1	FAGGNLGILQDMVK	43.61	"iTRAQ8plex (Y)"
3::C3381484_1|1-365 2	13.4	1099 PREDICTED: SIMILAR TO MUSCLE MYOSIN HEAVY CHAIN ISOFORM 3 [ACYRTHOSIPHON PISUM]	VATLLGIDCQDLYK	43.74	"iTRAQ8plex (Y)"
3::C3381484_1|1-365 2	13.4	1099 PREDICTED: SIMILAR TO MUSCLE MYOSIN HEAVY CHAIN ISOFORM 3 [ACYRTHOSIPHON PISUM]	VATLLGIDCQDLYK	60.11	"iTRAQ8plex (Y)"
3::C3381484_1|1-365 2	13.4	1099 PREDICTED: SIMILAR TO MUSCLE MYOSIN HEAVY CHAIN ISOFORM 3 [ACYRTHOSIPHON PISUM]	VATLLGIDCQDLYK	49.45	"iTRAQ8plex (Y)"
3::C3381484_1|1-365 2	13.4	1099 PREDICTED: SIMILAR TO MUSCLE MYOSIN HEAVY CHAIN ISOFORM 3 [ACYRTHOSIPHON PISUM]	ITAAVMHMGGMK	36.49	"iTRAQ8plex (Y)"
3::C3381484_1|1-365 2	13.4	1099 PREDICTED: SIMILAR TO MUSCLE MYOSIN HEAVY CHAIN ISOFORM 3 [ACYRTHOSIPHON PISUM]	VATLLGIDCQDLYK	40.64	"iTRAQ8plex (Y)"
3::C3381484_1|1-365 2	13.4	1099 PREDICTED: SIMILAR TO MUSCLE MYOSIN HEAVY CHAIN ISOFORM 3 [ACYRTHOSIPHON PISUM]	VATLLGIDCQDLYK	53.74	"iTRAQ8plex (Y)"
3::C3381484_1|1-365 2	13.4	1099 PREDICTED: SIMILAR TO MUSCLE MYOSIN HEAVY CHAIN ISOFORM 3 [ACYRTHOSIPHON PISUM]	EQLNNLMTTLR	44.53	"iTRAQ8plex (Y)"
3::C3381484_1|1-365 2	13.4	1099 PREDICTED: SIMILAR TO MUSCLE MYOSIN HEAVY CHAIN ISOFORM 3 [ACYRTHOSIPHON PISUM]	EQLNNLMTTLR	57.89	"iTRAQ8plex (Y)"
3::C3381484_1|1-365 2	13.4	1099 PREDICTED: SIMILAR TO MUSCLE MYOSIN HEAVY CHAIN ISOFORM 3 [ACYRTHOSIPHON PISUM]	EQLNNLMTTLR	44.76	"iTRAQ8plex (Y)"
3::C3381484_1|1-365 2	13.4	1099 PREDICTED: SIMILAR TO MUSCLE MYOSIN HEAVY CHAIN ISOFORM 3 [ACYRTHOSIPHON PISUM]	EQLNNLMTTLR	49.09	"Oxidation (M)"
3::C3381484_1|1-365 2	13.4	1099 PREDICTED: SIMILAR TO MUSCLE MYOSIN HEAVY CHAIN ISOFORM 3 [ACYRTHOSIPHON PISUM]	VATLLGIDCQDLYK	54.74	"Oxidation (M)"
3::C3381484_1|1-365 2	13.4	1099 PREDICTED: SIMILAR TO MUSCLE MYOSIN HEAVY CHAIN ISOFORM 3 [ACYRTHOSIPHON PISUM]	EQLNNLMTTLR	48.86	"Oxidation (M)"
3::C3381484_1|1-365 2	13.4	1099 PREDICTED: SIMILAR TO MUSCLE MYOSIN HEAVY CHAIN ISOFORM 3 [ACYRTHOSIPHON PISUM]	ITAAVMHMGGMK	42.61	"Oxidation (M)"
3::C3381484_1|1-365 2	13.4	1099 PREDICTED: SIMILAR TO MUSCLE MYOSIN HEAVY CHAIN ISOFORM 3 [ACYRTHOSIPHON PISUM]	VATLLGIDCQDLYK	57.08	"Oxidation (M)"
3::C3381484_1|1-365 2	13.4	1099 PREDICTED: SIMILAR TO MUSCLE MYOSIN HEAVY CHAIN ISOFORM 3 [ACYRTHOSIPHON PISUM]	VATLLGIDCQDLYK	48.55	"Oxidation (M)"
3::C3381484_1|1-365 2	13.4	1099 PREDICTED: SIMILAR TO MUSCLE MYOSIN HEAVY CHAIN ISOFORM 3 [ACYRTHOSIPHON PISUM]	ITAAVMHMGGMK	33.55	"Oxidation (M)"
3::C3381484_1|1-365 2	13.4	1099 PREDICTED: SIMILAR TO MUSCLE MYOSIN HEAVY CHAIN ISOFORM 3 [ACYRTHOSIPHON PISUM]	GGGFATVSSSYK	36.85	"Oxidation (M)"
3::C3381484_1|1-365 2	13.4	1099 PREDICTED: SIMILAR TO MUSCLE MYOSIN HEAVY CHAIN ISOFORM 3 [ACYRTHOSIPHON PISUM]	VATLLGIDCQDLYK	53.64	"Oxidation (M)"
3::C3381484_1|1-365 2	13.4	1099 PREDICTED: SIMILAR TO MUSCLE MYOSIN HEAVY CHAIN ISOFORM 3 [ACYRTHOSIPHON PISUM]	VATLLGIDCQDLYK	56.4	"Oxidation (M)"
3::C3381484_1|1-365 2	13.4	1099 PREDICTED: SIMILAR TO MUSCLE MYOSIN HEAVY CHAIN ISOFORM 3 [ACYRTHOSIPHON PISUM]	EQLNNLMTTLR	47.97	"Oxidation (M)"
3::C3381484_1|1-365 2	13.4	1099 PREDICTED: SIMILAR TO MUSCLE MYOSIN HEAVY CHAIN ISOFORM 3 [ACYRTHOSIPHON PISUM]	EQLNNLMTTLR	32.1	"Oxidation (M)"
3::C3381484_1|1-365 2	13.4	1099 PREDICTED: SIMILAR TO MUSCLE MYOSIN HEAVY CHAIN ISOFORM 3 [ACYRTHOSIPHON PISUM]	VATLLGIDCQDLYK	42.79	"Oxidation (M)"
3::C3381484_1|1-365 2	13.4	1099 PREDICTED: SIMILAR TO MUSCLE MYOSIN HEAVY CHAIN ISOFORM 3 [ACYRTHOSIPHON PISUM]	VATLLGIDCQDLYK	47.07	"Oxidation (M)"
3::C3381484_1|1-365 2	13.4	1099 PREDICTED: SIMILAR TO MUSCLE MYOSIN HEAVY CHAIN ISOFORM 3 [ACYRTHOSIPHON PISUM]	VATLLGIDCQDLYK	52.49	"Oxidation (M)"
3::C3381484_1|1-365 2	13.4	1099 PREDICTED: SIMILAR TO MUSCLE MYOSIN HEAVY CHAIN ISOFORM 3 [ACYRTHOSIPHON PISUM]	EQLNNLMTTLR	37.55	"Oxidation (M)"
3::C3381484_1|1-365 2	13.4	1099 PREDICTED: SIMILAR TO MUSCLE MYOSIN HEAVY CHAIN ISOFORM 3 [ACYRTHOSIPHON PISUM]	VATLLGIDCQDLYK	38.61	"Oxidation (M)"
3::SCAFFOLD39507_1|1-129 1	55	417 PREDICTED: SIMILAR TO MITOCHONDRIAL MALATE DEHYDROGENASE PRECURSOR ISOFORM 1 [APIS MELLIFERA]	DDLFNTNASIVASIVK	68.35	"Oxidation (M)"
3::SCAFFOLD39507_1|1-129 1	55	417 PREDICTED: SIMILAR TO MITOCHONDRIAL MALATE DEHYDROGENASE PRECURSOR ISOFORM 1 [APIS MELLIFERA]	LFGVTTLDIVR	47.09	"Oxidation (M)"
3::SCAFFOLD39507_1|1-129 1	55	417 PREDICTED: SIMILAR TO MITOCHONDRIAL MALATE DEHYDROGENASE PRECURSOR ISOFORM 1 [APIS MELLIFERA]	LFGVTTLDIVR	53.8	"Oxidation (M)"
3::SCAFFOLD39507_1|1-129 1	55	417 PREDICTED: SIMILAR TO MITOCHONDRIAL MALATE DEHYDROGENASE PRECURSOR ISOFORM 1 [APIS MELLIFERA]	LFGVTTLDIVR	46.92	"Oxidation (M)"
3::SCAFFOLD39507_1|1-129 1	55	417 PREDICTED: SIMILAR TO MITOCHONDRIAL MALATE DEHYDROGENASE PRECURSOR ISOFORM 1 [APIS MELLIFERA]	ANTFIAEAK	58.57	"Oxidation (M)"
3::SCAFFOLD39507_1|1-129 1	55	417 PREDICTED: SIMILAR TO MITOCHONDRIAL MALATE DEHYDROGENASE PRECURSOR ISOFORM 1 [APIS MELLIFERA]	ANTFIAEAK	62.3	"Oxidation (M)"
3::SCAFFOLD39507_1|1-129 1	55	417 PREDICTED: SIMILAR TO MITOCHONDRIAL MALATE DEHYDROGENASE PRECURSOR ISOFORM 1 [APIS MELLIFERA]	LFGVTTLDIVR	63.22	"Oxidation (M)"
3::SCAFFOLD39507_1|1-129 1	55	417 PREDICTED: SIMILAR TO MITOCHONDRIAL MALATE DEHYDROGENASE PRECURSOR ISOFORM 1 [APIS MELLIFERA]	LFGVTTLDIVR	62.24	"Oxidation (M)"
3::SCAFFOLD39507_1|1-129 1	55	417 PREDICTED: SIMILAR TO MITOCHONDRIAL MALATE DEHYDROGENASE PRECURSOR ISOFORM 1 [APIS MELLIFERA]	LFGVTTLDIVR	46.83	"Oxidation (M)"
3::SCAFFOLD39507_1|1-129 1	55	417 PREDICTED: SIMILAR TO MITOCHONDRIAL MALATE DEHYDROGENASE PRECURSOR ISOFORM 1 [APIS MELLIFERA]	AFIAIISNPVNSTVPIAAEVLK	28.16	"Oxidation (M)"
3::SCAFFOLD39507_1|1-129 1	55	417 PREDICTED: SIMILAR TO MITOCHONDRIAL MALATE DEHYDROGENASE PRECURSOR ISOFORM 1 [APIS MELLIFERA]	LFGVTTLDIVR	63.19	"Oxidation (M)"
3::SCAFFOLD39507_1|1-129 1	55	417 PREDICTED: SIMILAR TO MITOCHONDRIAL MALATE DEHYDROGENASE PRECURSOR ISOFORM 1 [APIS MELLIFERA]	DDLFNTNASIVASIVK	49.84	"Oxidation (M)"
3::SCAFFOLD39507_1|1-129 1	55	417 PREDICTED: SIMILAR TO MITOCHONDRIAL MALATE DEHYDROGENASE PRECURSOR ISOFORM 1 [APIS MELLIFERA]	LFGVTTLDIVR	33.72	"Oxidation (M)"
3::SCAFFOLD39507_1|1-129 1	55	417 PREDICTED: SIMILAR TO MITOCHONDRIAL MALATE DEHYDROGENASE PRECURSOR ISOFORM 1 [APIS MELLIFERA]	LFGVTTLDIVR	58	"Oxidation (M)"
3::SCAFFOLD39507_1|1-129 1	55	417 PREDICTED: SIMILAR TO MITOCHONDRIAL MALATE DEHYDROGENASE PRECURSOR ISOFORM 1 [APIS MELLIFERA]	LFGVTTLDIVR	39.97	"Oxidation (M)"
3::SCAFFOLD39507_1|1-129 1	55	417 PREDICTED: SIMILAR TO MITOCHONDRIAL MALATE DEHYDROGENASE PRECURSOR ISOFORM 1 [APIS MELLIFERA]	NVDIVVIPAGVPR	47.62	"Oxidation (M)"
3::SCAFFOLD39507_1|1-129 1	55	417 PREDICTED: SIMILAR TO MITOCHONDRIAL MALATE DEHYDROGENASE PRECURSOR ISOFORM 1 [APIS MELLIFERA]	LFGVTTLDIVR	39.75	"Oxidation (M)"
3::SCAFFOLD39507_1|1-129 1	55	417 PREDICTED: SIMILAR TO MITOCHONDRIAL MALATE DEHYDROGENASE PRECURSOR ISOFORM 1 [APIS MELLIFERA]	LFGVTTLDIVR	55.1	"Oxidation (M)"
3::SCAFFOLD39507_1|1-129 1	55	417 PREDICTED: SIMILAR TO MITOCHONDRIAL MALATE DEHYDROGENASE PRECURSOR ISOFORM 1 [APIS MELLIFERA]	LFGVTTLDIVR	39.31	"Oxidation (M)"
3::SCAFFOLD39507_1|1-129 1	55	417 PREDICTED: SIMILAR TO MITOCHONDRIAL MALATE DEHYDROGENASE PRECURSOR ISOFORM 1 [APIS MELLIFERA]	LFGVTTLDIVR	35.98	"Oxidation (M)"
3::SCAFFOLD39507_1|1-129 1	55	417 PREDICTED: SIMILAR TO MITOCHONDRIAL MALATE DEHYDROGENASE PRECURSOR ISOFORM 1 [APIS MELLIFERA]	NVDIVVIPAGVPR	42.89	"Oxidation (M)"
3::SCAFFOLD39507_1|1-129 1	55	417 PREDICTED: SIMILAR TO MITOCHONDRIAL MALATE DEHYDROGENASE PRECURSOR ISOFORM 1 [APIS MELLIFERA]	LFGVTTLDIVR	48.03	"Oxidation (M)"
3::SCAFFOLD39507_1|1-129 1	55	417 PREDICTED: SIMILAR TO MITOCHONDRIAL MALATE DEHYDROGENASE PRECURSOR ISOFORM 1 [APIS MELLIFERA]	LFGVTTLDIVR	33.85	"Oxidation (M)"
3::SCAFFOLD39507_1|1-129 1	55	417 PREDICTED: SIMILAR TO MITOCHONDRIAL MALATE DEHYDROGENASE PRECURSOR ISOFORM 1 [APIS MELLIFERA]	LFGVTTLDIVR	46.76	"Oxidation (M)"
3::SCAFFOLD39507_1|1-129 1	55	417 PREDICTED: SIMILAR TO MITOCHONDRIAL MALATE DEHYDROGENASE PRECURSOR ISOFORM 1 [APIS MELLIFERA]	DDLFNTNASIVASIVK	40.74	"Oxidation (M)"
3::SCAFFOLD39507_1|1-129 1	55	417 PREDICTED: SIMILAR TO MITOCHONDRIAL MALATE DEHYDROGENASE PRECURSOR ISOFORM 1 [APIS MELLIFERA]	LFGVTTLDIVR	33.48	"Oxidation (M)"
3::SCAFFOLD39507_1|1-129 1	55	417 PREDICTED: SIMILAR TO MITOCHONDRIAL MALATE DEHYDROGENASE PRECURSOR ISOFORM 1 [APIS MELLIFERA]	LFGVTTLDIVR	38.33	"Oxidation (M)"
3::SCAFFOLD39507_1|1-129 1	55	417 PREDICTED: SIMILAR TO MITOCHONDRIAL MALATE DEHYDROGENASE PRECURSOR ISOFORM 1 [APIS MELLIFERA]	LFGVTTLDIVR	52.88	"Oxidation (M)"
3::SCAFFOLD39507_1|1-129 1	55	417 PREDICTED: SIMILAR TO MITOCHONDRIAL MALATE DEHYDROGENASE PRECURSOR ISOFORM 1 [APIS MELLIFERA]	LFGVTTLDIVR	52.7	"Oxidation (M)"
3::SCAFFOLD39507_1|1-129 1	55	417 PREDICTED: SIMILAR TO MITOCHONDRIAL MALATE DEHYDROGENASE PRECURSOR ISOFORM 1 [APIS MELLIFERA]	AFIAIISNPVNSTVPIAAEVLK	31.65	"Oxidation (M)"
3::SCAFFOLD39507_1|1-129 1	55	417 PREDICTED: SIMILAR TO MITOCHONDRIAL MALATE DEHYDROGENASE PRECURSOR ISOFORM 1 [APIS MELLIFERA]	DDLFNTNASIVASIVK	55.37	"Oxidation (M)"
3::SCAFFOLD39507_1|1-129 1	55	417 PREDICTED: SIMILAR TO MITOCHONDRIAL MALATE DEHYDROGENASE PRECURSOR ISOFORM 1 [APIS MELLIFERA]	LFGVTTLDIVR	51.35	"Oxidation (M)"
3::C3317600_1|1-150 1	47.3	453 PREDICTED: SIMILAR TO MITOCHONDRIAL MALATE DEHYDROGENASE PRECURSOR ISOFORM 1 [APIS MELLIFERA]
2::2.0_insect_isotig00966_5|20-505 gene=isogroup00315	18.7	length=1755 numContigs=2	ALTVPELTQQMFDTK	42.75	"Oxidation (M)"
2::2.0_insect_isotig00966_5|20-505 gene=isogroup00315	18.7	length=1755 numContigs=2	LHFFMPGFAPLTSR	52.73	"Oxidation (M)"
[truncated: 6,233 more rows]
