# Supplementary material for: Transcriptomic and Proteomic Responses of Sweetpotato Whitefly, Bemisia tabaci, to Thiamethoxam
Source: PLoS One. 2013 May 9;8(5):e61820. doi: 10.1371/journal.pone.0061820 (PMC3650016; doi:10.1371/journal.pone.0061820)
Supplement: Table S1 — Gene ontology analysis of B. tabaci transcriptome. (XLSX) [file pone.0061820.s002.xlsx]

## Sheet: S1
Table S1. Gene ontology analysis of B. tabaci transcriptome
	Ontology	Class	Number_of_YFS
	Biological_process	Biological adhesion	1
	Biological_process	Biological regulation	23
	Biological_process	Cell proliferation	1
	Biological_process	Reproduction	1
	Biological_process	Cellular process	71
	Biological_process	Locomotion	1
	Biological_process	Death	1
	Biological_process	Developmental process	29
	Biological_process	Establishment of localization	21
	Biological_process	Immune system process	2
	Biological_process	Cellular component organization or biogenesis	17
	Biological_process	Metabolic process	74
	Biological_process	Multi-organism process	2
	Biological_process	Multicellular organismal process	16
	Biological_process	Negative regulation of biological process	1
	Biological_process	Positive regulation of biological process	3
	Biological_process	Regulation of biological process	14
	Biological_process	Reproductive process	5
	Biological_process	Response to stimulus	28
	Biological_process	Signaling	1
	Cellular_component	Cell junction	1
	Cellular_component	Cell part	94
	Cellular_component	Extracellular region	1
	Cellular_component	Extracellular region part	3
	Cellular_component	Macromolecular complex	24
	Cellular_component	Membrane-enclosed lumen	3
	Cellular_component	Organelle	34
	Cellular_component	Organelle part	34
	Molecular_function	Antioxidant activity	4
	Molecular_function	Nucleic acid binding transcription factor activity	3
	Molecular_function	Binding	93
	Molecular_function	Catalytic activity	116
	Molecular_function	Enzyme regulator activity	1
	Molecular_function	Molecular transducer activity	1
	Molecular_function	Structural molecule activity	9
	Molecular_function	Receptor activity	1
	Molecular_function	Transporter activity	14
