# Supplementary material for: Transcriptomic and Proteomic Responses of Sweetpotato Whitefly, Bemisia tabaci, to Thiamethoxam
Source: PLoS One. 2013 May 9;8(5):e61820. doi: 10.1371/journal.pone.0061820 (PMC3650016; doi:10.1371/journal.pone.0061820)
Supplement: Table S6 — Gene ontology analysis of B. tabaci proteome. (XLSX) [file pone.0061820.s007.xlsx]

## Sheet: Sheet1
Table S6. Gene ontology analysis of B. tabaci proteome
	Ontology	Class	number_of_YFS
	biological_process	biological adhesion	1
	biological_process	biological regulation	9
	biological_process	cellular component organization or biogenesis	7
	biological_process	cellular process	17
	biological_process	death	2
	biological_process	developmental process	5
	biological_process	establishment of localization	5
	biological_process	growth	2
	biological_process	localization	5
	biological_process	metabolic process	14
	biological_process	multicellular organismal process	5
	biological_process	negative regulation of biological process	3
	biological_process	pigmentation	1
	biological_process	regulation of biological process	5
	biological_process	reproduction	2
	biological_process	reproductive process	2
	biological_process	response to stimulus	3
	biological_process	signaling	2
	cellular_component	cell	19
	cellular_component	cell part	19
	cellular_component	extracellular region	1
	cellular_component	extracellular region part	1
	cellular_component	macromolecular complex	5
	cellular_component	membrane-enclosed lumen	1
	cellular_component	organelle	12
	cellular_component	organelle part	8
	molecular_function	binding	10
	molecular_function	catalytic activity	18
	molecular_function	enzyme regulator activity	1
	molecular_function	structural molecule activity	3
	molecular_function	transporter activity	5
