# Supplementary material for: Transcriptomic and Proteomic Responses of Sweetpotato Whitefly, Bemisia tabaci, to Thiamethoxam
Source: PLoS One. 2013 May 9;8(5):e61820. doi: 10.1371/journal.pone.0061820 (PMC3650016; doi:10.1371/journal.pone.0061820)
Supplement: Table S9 — qRT-PCR verified differentially expressed genes. (XLSX) [file pone.0061820.s010.xlsx]

## Sheet: Sheet1
Table S9.qRT-PCR verified differentially expressed genes
		The expression ratio of TH-2000/TH-S
Gene ID	Fold Change*	qPCR fold change	concordant up	concordant down	**upDEG,downqPCR	***downDEG,upqPCR		Description
2.0_insect_isotig04790	31.779	69.75	YES					cathepsin B-like proteinase [Diabrotica virgifera virgifera]
2.0_insect_GH93ESX01B4IEJ	9.78112	1.05			YES			predicted: similar to cg3523 cg3523-pa [acyrthosiphon pisum]
SCAFFOLD12300	7.51618	0.68			YES			agap001657-pa [anopheles gambiae str. pest]
SCAFFOLD12578	7.46426	1.03			YES			PREDICTED: similar to Proteasome 2 subunit CG3329-PA [Apis mellifera]
2.0_insect_isotig01167	4938.99	0.95			YES			hypothetical protein loc100168734 [acyrthosiphon pisum]
2.0_insect_isotig01768	7.11074	1.7			YES			hypothetical protein aael_aael013802 [aedes aegypti]
SCAFFOLD41990	6.58873	3.75	YES					cathepsin B-10270 [Acyrthosiphon pisum]
2.0_insect_isotig02356	6.27667	0.67			YES			acypi005632 [acyrthosiphon pisum]
2.0_insect_isotig04644	5.50217	2.56	YES					PREDICTED: similar to cytochrome P450 CYP6AY1 protein [Acyrthosiphon pisum]
SCAFFOLD30128	5.6962	2.37	YES					cathepsin B-348 [Acyrthosiphon pisum]
SCAFFOLD30690	4.22807	2.87	YES					PREDICTED: similar to antennal-enriched UDP-glycosyltransferase [Tribolium castaneum]
2.0_insect_GH93ESX03GA5G4	3.43426	2.4	YES					PREDICTED: UDP glucuronosyltransferase 2B10 [Bos taurus]
2.0_insect_GH93ESX01BBYEK	3.07375	3.29	YES					glutathione-S-transferase [Bemisia tabaci]
2.0_insect_isotig02497	2.9897	4.51	YES					glutathione-S-transferase [Bemisia tabaci]
SCAFFOLD18671	3.03143	4.21	YES					PREDICTED: similar to glucosyl/glucuronosyl transferases [Tribolium castaneum]
2.0_insect_isotig02032	2.77022	1.19			YES			PREDICTED: similar to AGAP007029-PA [Acyrthosiphon pisum]
SCAFFOLD30058	2.90795	3.74	YES					glutathione-S-transferase [Bemisia tabaci]
2.0_insect_isotig02612	2.60268	6.41	YES					hypothetical protein TcasGA2_TC030780 [Tribolium castaneum]
BT_Q_ZJU_Singletons16804	2.60268	4.01	YES					PREDICTED: similar to glucosyl/glucuronosyl transferases [Tribolium castaneum]
2.0_insect_isotig00683	2.47942	5.02	YES					PREDICTED: similar to AGAP010399-PA [Acyrthosiphon pisum]
2.0_insect_isotig01866	2.51403	4.98	YES					AGAP005752-PA [Anopheles gambiae str. PEST]
2.0_insect_isotig02841	2.37841	11.28	YES					cytochrome P450 CYP6CX1v2 [Bemisia tabaci]
2.0_others_isotig06556	2.53151	1.59	YES					uridine diphosphate glucosyltransferase [Bombyx mori]
SCAFFOLD33197	2.41162	5.47	YES					hypothetical protein TcasGA2_TC012061 [Tribolium castaneum]
gi|113017755|gb|EE602200.1|EE602200	2.37841	2.89	YES					cytochrome p450 cyp6cx1v2 [bemisia tabaci]
2.0_insect_isotig00408	2.2974	2.49	YES					glutathione-S-transferase [Bemisia tabaci]
C3418672	2.25012	2.77	YES					MGC82850 protein
2.0_insect_isotig00970	2.20381	2.69	YES					luciferin-regenerating enzyme
2.0_insect_isotig01873	2.14355	1.65			YES			PREDICTED: similar to glucosyl/glucuronosyl transferases [Tribolium castaneum]
2.0_insect_isotig00710	2.07053	1.22			YES			cytochrome c oxidase subunit vib cox12 [glossina morsitans morsitans]
2.0_insect_isotig00440	0.493116	0.2		YES				COE2 [Bemisia tabaci]
2.0_insect_isotig05513	0.466516	1.44		YES				cytochrome P450 [Anopheles gambiae]
C3490411	0.447513	1.3		YES				predicted: similar to abc transporter [acyrthosiphon pisum]
2.0_insect_isotig02573	0.423373	1.18		YES				glutathione S-transferase 3 [Choristoneura fumiferana]
SCAFFOLD26091	0.312083	0.32		YES				PREDICTED: similar to cytochrome P450 [Acyrthosiphon pisum]
2.0_insect_isotig00866	0.25349	1.37		YES				GA13878 [Drosophila pseudoobscura pseudoobscura]
2.0_others_isotig11193	0.178006	1.3		YES				vitellogenin [Athalia rosae]
2.0_insect_contig00018	0.178006	1.24		YES				vitellogenin [Lethocerus deyrollei]
BT_Q_ZJU_Singletons157950	0.000116289	1.16		YES				heat shock protein 70 [Bemisia tabaci]
C3421652	0.000101939	0.37		YES				pyruvate carboxylase, mitochondrial [culex quinquefasciatus]
2.0_insect_isotig06379	5.13242e-05	2.19				YES		predicted: similar to 1-acyl-sn-glycerol-3-phosphate acyltransferase [nasonia vitripennis]
		Total	21	10	9	1	41
* gene expression fold change in transcriptome
** genes up-regulated in differently expressed genes analysis were down-regualted in qPCR assay
*** genes down-regulated in DGE analysis were up-regualted in qPCR assay
